# Supplementary material for: Mutation analysis in individual circulating tumor cells depicts intratumor heterogeneity in melanoma
Source: EMBO Mol Med. 2024 Jun 19;16(7):6. doi: 10.1038/s44321-024-00082-6 (PMC11250829; doi:10.1038/s44321-024-00082-6)
Supplement: Supplementary file 4 — Data Set EV 1 [file 44321_2024_82_MOESM4_ESM.xlsx]

## Sheet: Feuil1
Dataset EV 1. Normalized intensity values and process controls area of non template controls (NTC) for the UltraSEEK Melanoma panel.
Assay		NTC1		NTC2		NTC3		threshold normalised intensity	threshold area
		Normalized Intensity	Area	Normalized Intensity	Area	Normalized Intensity	Area
BRAF_c1779TtoG-f1_PlxG	p.D594N	0	--	0	--	0	--	0	--
BRAF_c1780GtoA-r1_PlxT	p.D594N	0	--	0.000680523332130537	--	0	--	0.00415584440066405	--
BRAF_c1780GtoC-f1_PlxC	p.D594H	0	--	0	--	0	--	0	--
BRAF_c1781AtoT-f1_PlxT	p.D594V	0	--	0	--	0	--	0	--
BRAF_c1782TtoA-r1_PlxT	p.D594E	0.00308728543063056	--	0	--	0.00337195478804297	--	0.0208535466739501	--
BRAF_c1798GtoA-ASO_PlxT	p.V600K	0.150575532953042	--	0.191471310625285	--	0.181950084068412	--	0.388654771722017	--
BRAF_c1798GtoA-r1_PlxT	p.V600M	0.0119686186032313	--	0.00603730609537293	--	0.00524044332460042	--	0.0445101370043635	--
BRAF_c1799TtoA-r1_PlxT	p.V600E	0	--	0	--	0	--	0	--
BRAF_c1799TtoA-r2_PlxT	p.V600E	0	--	0	--	0.0058923934764663	--	0.0359838807569122	--
BRAF_c1799TtoG-ASO_PlxG	p.V600R_GT>AG	0	--	0	--	0	--	0	--
BRAF_c1799TtoG-f1_PlxG	p.V600G	0.00667558865604773	--	0.0113051551218318	--	0.0150921643300223	--	0.0531774106307121	--
BRAF_c1799TtoG-r1_PlxC	p.V600G	0.00188225873061506	--	0.00102430675615053	--	0	--	0.0103923929357949	--
BRAF_c1799TtoG-r2_PlxC	p.V600G	0.00405058919931132	--	0	--	0	--	0.0247362840457603	--
BRAF_c1800GtoA-r1_PlxT	p.V600E_TG>AA	0.00134135169613168	--	0.00321030471481294	--	0.00482237140199178	--	0.0205455650187342	--
BRAF_c1800GtoT-ASO_PlxT	p.V600D_TG>AT	0.000824601321922815	--	0	--	0	--	0.00503570505917019	--
BRAF_c1801AtoG-r1_PlxC	p.K601E	0.000162604417829824	--	0.00247864460248104	--	0	--	0.0147453369427284	--
BRAF_c1801AtoG-r2_PlxC	p.K601E	0.00729110596822698	--	0	--	0	--	0.044525588590535	--
CDKN2A_c238CtoT-f1_PlxT	p.R80*	0.0247510828784442	--	0.0185440037532846	--	0.0197255010074303	--	0.053966494464287	--
CDKN2A_c238CtoT-f2_PlxT	p.R80*	0.0434016132275752	--	0.0164036706819509	--	0.0177276345656898	--	0.178039080619358	--
CTNNB1_c110CtoA-r1_PlxT	p.S37Y	0	--	0	--	0	--	0	--
CTNNB1_c133TtoC-f1_PlxC	p.S45P	0.00567721122945992	--	0.0075198433565017	--	0.0549547388682976	--	0.302053959041907	--
CTNNB1_c134CtoA-r1_PLxT	p.S45Y	0.0150873909264256	--	0	--	0	--	0.0921362224362179	--
CTNNB1_c134CtoT-f1_PlxT	p.S45F	0	--	0	--	0.00257717584890855	--	0.0157383903174664	--
IDH1_c394CtoT-f2_PlxT	p.R132C	0.00810257232178406	--	0.0108626823372056	--	0.0120613333444853	--	0.0306427544373777	--
IDH1_c395GtoA-r1_PlxT	p.R132H	0	--	0.0416287678885126	--	0.0123913427621229	--	0.231756039587595	--
IDH1_c395GtoA-r2_PlxT	p.R132H	0	--	0.0313853886112093	--	0.0124333593260754	--	0.172657425435465	--
KIT_c1669TtoA-r1_PlxT	p.W557R	0.124745457424462	--	0.0676681469319454	--	0.142706396735668	--	0.503521964664791	--
KIT_c1669TtoA-r2_PlxT	p.W557R	0.0731629801061571	--	0.03527583684413	--	0.107365314579787	--	0.432539020620225	--
KIT_c1676TtoA-r1_PlxT	p.V559D	0	--	0	--	0	--	0	--
KIT_c1676TtoC-f1_PlxC	p.V559A	0.0523317803419925	--	0.0531176808740887	--	0.0799288712008163	--	0.218905104076152	--
KIT_c1676TtoC-f2_PlxC	p.V559A	0.0500865710135121	--	0.0504948960123877	--	0.0585933394379409	--	0.101036844638766	--
KIT_c1727TtoC-f2_PlxC	p.L576P	0.406846641103462	--	0.314819812505132	--	0.341906745677803	--	0.827455493200749	--
KIT_c1924AtoG-r1_PlxC	p.K642E	0	--	0.00569456641875022	--	0.00471996015774128	--	0.0339280264842969	--
KIT_c2446GtoC-r1_PlxG	p.D816H	0	--	0.00180353716216583	--	0	--	0.0110139057147546	--
KIT_c2447AtoT-f1_PlxT	p.D816V	0	--	0.000469820590307261	--	0	--	0.00286911730628301	--
MAP2K1_c1144AtoC-f1_PlxC	p.N382H	0	--	0	--	0	--	0	--
MAP2K1_c157TtoC-f1_PlxC	p.F53L	0	--	0	--	0	--	0	--
MAP2K1_c157TtoC-f2_PlxC	p.F53L	0	--	0	--	0	--	0	--
MAP2K1_c332TtoG-f1_PlxG	p.I111S	0.0400978019166729	--	0.0353620463491834	--	0.0381990296827713	--	0.0617194597444053	--
MAP2K1_c332TtoG-r1_PlxC	p.I111S	0	--	0	--	0.00765753058808032	--	0.0467632836595864	--
MAP2K1_c362GtoC-f1_PlxC	p.C121S	0.116964874651536	--	0.109033997012741	--	0.0942007671172205	--	0.222284653210183	--
MAP2K1_c370CtoT-f1_PlxT	p.P124S	0.00294888323921583	--	0.000971260694322477	--	4.67257618123856e-007	--	0.0163327301214071	--
MAP2K1_c370CtoT-f2_PlxT	p.P124S	0	--	0	--	0	--	0	--
MAP2K1_c607GtoA-r2_PlxT	p.E203K	0.00251721961664852	--	0.114910978631559	--	0.0675086102278715	--	0.625903558748612	--
MAP2K1_c790CtoT-f1_PlxT	p.P264S	0.000366305244370861	--	0	--	0	--	0.0022369660625545	--
NRAS_c181CtoA-r1_PlxT	p.Q61K	0	--	0	--	0	--	0	--
NRAS_c181CtoG-f1_PlxG	p.Q61E	0.0115772212916386	--	0.0113229874455885	--	0.01480222927059	--	0.0319626827763163	--
NRAS_c181CtoG-r1_PlxC	p.Q61L/p.Q61R	0.000468580052667891	--	0	--	0	--	0.00286154154633626	--
NRAS_c182AtoC-f1_PlxC	p.Q61P	0.0218490789598355	--	0.0154825169787562	--	0.0188133643032542	--	0.0505591957535839	--
NRAS_c182AtoG-r1_PlxC	p.Q61R	0	--	0	--	0.000959521316697315	--	0.00585963934378289	--
NRAS_c182AtoT-f1_PlxT	p.Q61L	0	--	0.000385376557289219	--	0	--	0.00235343144333276	--
NRAS_c183AtoC-r1_PlxG	p.Q61H	0	--	0	--	0	--	0	--
NRAS_c183AtoG-r1_PlxC	p.Q61L/p.Q61R	0	--	0	--	0	--	0	--
NRAS_c183AtoG-r2_PlxC	p.Q61L/p.Q61R	0.0097295812596947	--	0.00446685926335192	--	0.0114217240858205	--	0.0448091494496678	--
NRAS_c183AtoT-f1_PlxT	p.Q61H	0.00355293437438973	--	0.00880758892656759	--	0.00364066859581373	--	0.0354214239803935	--
NRAS_c183AtoT-f2_PlxT	p.Q61H	0	--	0.00605638041610141	--	0	--	0.0369853221075431	--
NRAS_c34GtoA-r1_PlxT	p.G12S	0	--	0.00103881111240334	--	0.00685650955963872	--	0.0395859043800386	--
NRAS_c34GtoC-f1_PlxC	p.G12R	0.0215198829876802	--	0.0164965326038577	--	0.0214590245540206	--	0.0486533965126298	--
NRAS_c34GtoT-f1_PlxT	p.G12C	0.00149552383570733	--	0	--	0	--	0.00913291883648706	--
NRAS_c35GtoA-r1_PlxT	p.G12D	0	--	0	--	0	--	0	--
NRAS_c35GtoC-f1_PlxC	p.G12A	0.0545994880023782	--	0.0129922398842219	--	0.0113763215907347	--	0.271340247241964	--
NRAS_c35GtoT-f1_PlxT	p.G12V	0.027931612039248	--	0.0251362664542003	--	0.0261370843323072	--	0.0405649419444115	--
NRAS_c37GtoC-f1_PlxC	p.G13R	0.0157709916243966	--	0.0125084419927911	--	0.0197663164321658	--	0.0523662224463587	--
NRAS_c37GtoC-r1_PlxG	p.G13R	0.00393790912964326	--	0.00960571693503853	--	0.00719507150450753	--	0.0353571028895087	--
NRAS_c37GtoT-f1_PlxT	p.G13C	0.000311590066497978	--	0	--	0	--	0.00190282944319354	--
NRAS_c38GtoA-r1_PlxT	p.G13D	0	--	0.00166431299422715	--	0	--	0.0101636865504041	--
NRAS_c38GtoC-r1_PlxG	p.G13A	0.00338369212942487	--	0.00651242915804415	--	0	--	0.0358691695220584	--
NRAS_c38GtoT-f1_PlxT	p.G13V	0	--	0	--	0	--	0	--
RAC1_c85CtoT-f1_PlxT	p.P29S	0.001576092297898	--	0.00333965863859315	--	0.00552294216761304	--	0.0232509734816142	--
RPS27_c238CtoT-f1_PlxT	p.UTR_MUT	0	--	0	--	0.0110575096344353	--	0.0675263981848928	--
RQCD1_c392CtoT-f1_PlxT	p.P131L	0.00271446383806195	--	0.00485825295391543	--	0.00244699132718611	--	0.016557035495476	--
SDHD_c111957523-f1_PlxT	Chr11:111, 957,523 C>T, 'mut1'	0.0122617494554654	--	0	--	0.0292361604605228	--	0.160645113807706	--
SDHD_c111957541CtoT-f1_PlxT	Chr11:111,957,541 C>T, 'mut2'	0	--	0	--	0.00177461511435145	--	0.0108372835112384	--
SDHD_c111957544CtoT-f1_PlxT	Chr11:111, 957,544 C>T, 'mut3'	0.00393458528763238	--	0.00275127979403081	--	0.0222996004503641	--	0.119267998243987	--
YAE1D1_c39605965GtoA-r1_PlxT	Chr7:g.39605965 G>A, 'mut1'	0	--	0	--	0.00780032765797768	--	0.0476353219503329	--
YAE1D1_c39605969GtoA-r1_PlxT	Chr7:g.39605969 G>A, 'mut2'	0.16522870763456	--	0.148062067212071	--	0.170974704330862	--	0.280634448848228	--
Process1_PlxC		--	0.597589	--	0.115769	--	0.703152	--	3.60349785480856
Process10_PlxT		--	0.088798	--	0	--	0.2054	--	1.12819763566604
Process11_PlxT		--	0	--	0	--	0	--	0
Process12_PlxC		--	0.028512	--	0.212746	--	0.072781	--	0.994156618543442
Process2_PlxC		--	0	--	0	--	0	--	0
Process3_PlxG		--	0	--	0	--	0.098974	--	0.604417988761074
Process4_PlxG		--	0	--	0	--	0	--	0
Process5_PlxT		--	0	--	0	--	0	--	0
Process6_PlxT		--	0	--	0	--	0	--	0
Process7_PlxT		--	0.438378	--	0	--	0	--	2.6771025630681
Process8_PlxC		--	0	--	0	--	0	--	0
Process9_PlxT		--	0	--	0	--	0.23278	--	1.42154928995294
