# Supplementary material for: Mutation analysis in individual circulating tumor cells depicts intratumor heterogeneity in melanoma
Source: EMBO Mol Med. 2024 Jun 19;16(7):6. doi: 10.1038/s44321-024-00082-6 (PMC11250829; doi:10.1038/s44321-024-00082-6)
Supplement: Supplementary file 5 — Data Set EV 2 [file 44321_2024_82_MOESM5_ESM.xlsx]

## Sheet: Feuil1
Dataset EV 2. Normalized intensity values of leukocytes included in the training set for the UltraSEEK Melanoma panel.
NA stands for failed reported value from the SVR output.
Assay		Process controls area thresholds on lysis buffer	Leukocyte_training 1		Leukocyte_training 2		Leukocyte_training 3		Leukocyte_training 4		Leukocyte_training 5		Leukocyte_training 6		Leukocyte_training 7		Leukocyte_training 8		Leukocyte_training 9		Leukocyte_training 10		Leukocyte_training 11		Leukocyte_training 12		Leukocyte_training 13		Leukocyte_training 14		Leukocyte_training 15		Leukocyte_training 16		Leukocyte_training 17		Leukocyte_training 18		Leukocyte_training 19		Leukocyte_training 20		Leukocyte_training 21		Leukocyte_training 22		Leukocyte_training 23		Leukocyte_training 24
			Normalised intensity	Area	Normalised intensity	Area	Normalised intensity	Area	Normalised intensity	Area	Normalised intensity	Area	Normalised intensity	Area	Normalised intensity	Area	Normalised intensity	Area	Normalised intensity	Area	Normalised intensity	Area	Normalised intensity	Area	Normalised intensity	Area	Normalised intensity	Area	Normalised intensity	Area	Normalised intensity	Area	Normalised intensity	Area	Normalised intensity	Area	Normalised intensity	Area	Normalised intensity	Area	Normalised intensity	Area	Normalised intensity	Area	Normalised intensity	Area	Normalised intensity	Area	Normalised intensity
BRAF_c1779TtoG-f1_PlxG	p.D594N		0.013858415296444	--	0.0124795804153119	--	0.0164789343148601	--	0.0112817521293397	--	0.0181439568123125	--	0.0335417116389665	--	0.0170115621710504	--	0.0078490212192535	--	0.00334925505891306	--	0.0310779968283389	--	NA	--	0.0314731685161386	--	0.00928575516931666	--	0.0200624453221534	--	0.021873906345159	--	0.0300073366525132	--	0.0236251384841738	--	0	--	0.0164147266382802	--	0.0127820951126765	--	0.0166522811042008	--	0.0156011210546692	--	0.00901575408896074	--	NA
BRAF_c1780GtoA-r1_PlxT	p.D594N		0.012391369637361	--	0.177784584542903	--	0.171046051390072	--	0.000799114319404808	--	0.0088835965650104	--	0.0984691955884731	--	0.00837623951957395	--	0.0128275250737348	--	0	--	0.0124146914060969	--	0.0343610766962101	--	0.0166078448920059	--	0.0170184324784257	--	0.0171628938287516	--	0.0209228262574813	--	0.0219428189036678	--	0.00067343399375396	--	NA	--	0.0111545034442782	--	NA	--	0.0222710104073085	--	0.00891771889928769	--	0.00776288420329828	--	0.0193289233342715
BRAF_c1780GtoC-f1_PlxC	p.D594H		0	--	0	--	0	--	0	--	0	--	0	--	0	--	0	--	0	--	0.00512002270533537	--	0	--	0	--	0	--	0	--	0	--	0	--	NA	--	0.00813589653330818	--	0.0000793106051774608	--	0.00012652757531553	--	0	--	0.0100352382736613	--	0	--	0
BRAF_c1781AtoT-f1_PlxT	p.D594V		0.0142293090063536	--	0.0238294308303302	--	0.0114940891445258	--	0.0252655007168634	--	0.0156559519773618	--	0.00317018471945704	--	0.0111281642865092	--	0.0132249976360069	--	0.0030761025051942	--	0.0247489739707235	--	0.0108762649594129	--	0.00983407199548244	--	0	--	0.0116129585994825	--	0.0145061330189297	--	0.011464962138449	--	0.0161613184489691	--	0.0115059668727906	--	0.0266186375738353	--	0.0035461350524621	--	0.0118395592364463	--	0.0118231765227171	--	0.0218337014305195	--	0.00769100650462922
BRAF_c1782TtoA-r1_PlxT	p.D594E		0	--	0.0305968642295209	--	0.0372738308643807	--	0	--	0.00701086793434977	--	0.0612287160749689	--	0	--	0	--	0	--	0	--	0.00388955490963405	--	0.00484778109067635	--	0.00625415225727254	--	0.00393361643153579	--	0	--	0	--	0	--	0.00904950536078715	--	0.00991263517697449	--	0	--	0	--	0	--	0.0259369715298116	--	0
BRAF_c1798GtoA-ASO_PlxT	p.V600K		0.0975106916220807	--	0.129654784984663	--	0.119792030794404	--	0.108858767690074	--	0.11568027976367	--	0.136030904348985	--	0.0834945099213204	--	0.0704580553157795	--	0.0762105102355806	--	0.126135365426516	--	0.0721304885648206	--	0.0828538862998674	--	0.208727115519524	--	0.0771212554488779	--	0.0743372663009963	--	0.084856875959307	--	0.0806832080159195	--	NA	--	0.055167242685427	--	NA	--	0.108337946161353	--	0.0968021988080874	--	0.0838996123236877	--	0.107102568536352
BRAF_c1798GtoA-r1_PlxT	p.V600M		0.000556946388096956	--	0.145411130577595	--	0.101582937728508	--	0.00839737005724351	--	0	--	0.0511861613140893	--	0	--	0.00585696342376717	--	0.00186928607920358	--	0.00496459366243182	--	0.0156399881614959	--	0	--	0.0085918075802182	--	0.00442498548245335	--	0.00319879298387405	--	0.0134232946954362	--	0.00169642581397417	--	0.00365506402881174	--	0.00131538276910485	--	0	--	0	--	0	--	0.0072960474278069	--	0.000805389341325181
BRAF_c1799TtoA-r1_PlxT	p.V600E		0	--	0.0658135074611785	--	0.058555239122783	--	0.0525392816234521	--	0	--	0.0444618274151467	--	0.00906016801467441	--	0.00196234306145608	--	0	--	0	--	0.0316823233575172	--	0.00458866898607942	--	0.000706124804215494	--	0.0179965649462306	--	0.0342664294156307	--	0.00998271074102587	--	0.0390376089970165	--	0	--	0	--	NA	--	NA	--	0.0125291324610872	--	0	--	NA
BRAF_c1799TtoA-r2_PlxT	p.V600E		0.00252771931759134	--	0.0679122208150135	--	0.0439115309189455	--	0.0146024473864904	--	0	--	0.0375372595857874	--	0.000286450183622294	--	0.0194976025290206	--	0.00274966830431986	--	0.00225946465822466	--	0.0287461995946899	--	0.00569781710354622	--	0	--	0.00305401510927935	--	0.00856379310669773	--	0.0120506431460417	--	0	--	0	--	0.00903285786076295	--	NA	--	NA	--	0	--	0.0122992339885218	--	NA
BRAF_c1799TtoG-ASO_PlxG	p.V600R_GT>AG		0	--	0	--	0	--	0	--	0	--	0	--	0	--	0.00524248076829569	--	0	--	0	--	0	--	0	--	0	--	0	--	0	--	0	--	0	--	0	--	0	--	0	--	0	--	0.00552562128818724	--	0	--	NA
BRAF_c1799TtoG-f1_PlxG	p.V600G		0	--	0.0105566666078292	--	0.00762396760748832	--	0.000229759510072869	--	0	--	0.0051073799453348	--	0	--	0.00135867262770733	--	0	--	0	--	NA	--	0	--	0.00143885468463563	--	0	--	0.0153520787509484	--	0.0108438321897455	--	0.0168382662820754	--	0.00295334601052661	--	0	--	0.0010002092976483	--	0	--	0	--	0	--	NA
BRAF_c1799TtoG-r1_PlxC	p.V600G		0	--	0	--	0.00333117764720944	--	0	--	0	--	0.00277377704757184	--	0	--	0.00817470873705481	--	0	--	0.00203413944430522	--	0.0238960207957424	--	0.00401130492264641	--	0.0027306964365112	--	0	--	0.0108705651683205	--	0.00696578154608379	--	NA	--	0	--	0	--	0.00861619701241865	--	0	--	0	--	0.0073113574968191	--	NA
BRAF_c1799TtoG-r2_PlxC	p.V600G		0.00645900915420924	--	0.00396763535981053	--	0	--	0	--	0	--	0	--	0.00230540975148454	--	0.00869630396395175	--	NA	--	0.011618484354808	--	0	--	0	--	0.00671440694885831	--	0	--	0.00775134794318277	--	0.0070207408717143	--	0.0105055057784412	--	NA	--	0	--	NA	--	0	--	0.00250651302304658	--	0.010819116163068	--	0.0147379606284988
BRAF_c1800GtoA-r1_PlxT	p.V600E_TG>AA		0	--	0.156119007093108	--	0.115847965011707	--	0	--	0	--	0.0626791160729831	--	0	--	0	--	0	--	0	--	0.00142476979982092	--	0	--	0	--	0	--	0.00837589905375156	--	0.00456734327294192	--	0.0126626581914854	--	0	--	0	--	0	--	0	--	0	--	0.0141933510172811	--	0
BRAF_c1800GtoT-ASO_PlxT	p.V600D_TG>AT		0	--	0	--	0	--	0	--	0	--	0	--	0	--	0	--	0	--	0	--	0	--	0	--	NA	--	0.00520488875682105	--	0	--	0	--	0	--	0	--	0	--	0	--	0.00104970414663784	--	0	--	0	--	0
BRAF_c1801AtoG-r1_PlxC	p.K601E		0.00319160303393531	--	0.238315607788115	--	0.0945346404062899	--	0	--	0.00361593664652499	--	0.0267787621302074	--	0	--	0.0970394816835812	--	0.00504838199594014	--	0.0494840596839261	--	0.209803589195969	--	0.0474824814752531	--	0	--	0.0122116358698972	--	0.245191726870953	--	0.118479894258245	--	NA	--	0	--	0	--	0	--	0.00913529819877693	--	0.969536160453669	--	0.00802827934082534	--	0.111409590298878
BRAF_c1801AtoG-r2_PlxC	p.K601E		0.00205353050461099	--	0.168288164825808	--	0.0811494905565186	--	0	--	0	--	0.0475650192626986	--	0.0142465458730051	--	0.088810973040662	--	0.00243026323036949	--	0.0174390603875147	--	0.10578943935961	--	0.0299512346242182	--	0	--	0.0215856038785997	--	0.26892449419556	--	0.158441463261546	--	0.0387222396110758	--	0	--	0.00847709162755501	--	0	--	0.0119639766039819	--	1.05761491694909	--	0.00731957632587549	--	0.111817610998888
CDKN2A_c238CtoT-f1_PlxT	p.R80*		0.0246382525824553	--	0.124386361740487	--	0.0439256541994752	--	0.0115357785708633	--	0.000999636660808987	--	0.79041992788952	--	0.00951654117773552	--	0	--	0	--	0	--	0	--	0	--	0.000145822316528474	--	0.00751547081925963	--	0	--	0	--	0	--	0.00683172088532478	--	0	--	0	--	0	--	0.0156736757233716	--	0	--	0.086095255095559
CDKN2A_c238CtoT-f2_PlxT	p.R80*		0	--	0.0559371608245831	--	0.0220024140554664	--	0	--	0	--	0.40680611112355	--	0.00729787949566946	--	0	--	0	--	0	--	0	--	0	--	0	--	0	--	0.000894987647082178	--	0	--	0	--	NA	--	0	--	NA	--	0	--	0	--	0	--	0
CTNNB1_c110CtoA-r1_PlxT	p.S37Y		0	--	0.00542914289973279	--	0.00707938740298975	--	0.00819730260515104	--	0	--	0.018684764044813	--	0	--	0	--	0	--	0	--	0	--	0.00403769162663571	--	0	--	0	--	NA	--	0	--	NA	--	0	--	0	--	0	--	NA	--	0	--	0	--	0
CTNNB1_c133TtoC-f1_PlxC	p.S45P		0.0126649686296105	--	0.0135685732195588	--	0.0607544444690749	--	0	--	0.00833689558397689	--	0.0189874019528815	--	0.000809730740719822	--	0.0122875340596307	--	0.00452010811383431	--	0.00745824808082159	--	0.0157479827498443	--	0.0112186780874031	--	0.00553800357144236	--	0.0194653480294639	--	0.0453576564563995	--	0.0250161792657477	--	NA	--	NA	--	0.0174966173130653	--	0.0118779036672859	--	0.0108123299727737	--	0.0166569059429995	--	0	--	NA
CTNNB1_c134CtoA-r1_PLxT	p.S45Y		0.000160288181853426	--	0	--	0	--	0	--	0.000347447007825887	--	0	--	0	--	0.000285499083223877	--	0	--	0	--	0.0203491983688871	--	0	--	0.0067160253159461	--	0	--	0	--	0.0257239903191856	--	0	--	0	--	0.0126974039939031	--	0.016029238450422	--	0.0176434691602485	--	0	--	0	--	0
CTNNB1_c134CtoT-f1_PlxT	p.S45F		0.151842738979697	--	0.0538844230040608	--	0.215330167974857	--	0.0457644120254932	--	0.159895286924787	--	0.136163801677937	--	0	--	0.00504983283230624	--	0	--	0	--	0.00617162281472221	--	0	--	0.0163245049061758	--	0.00618076078240861	--	0	--	0.171235498727268	--	0	--	NA	--	0.000735145101288104	--	NA	--	0	--	0	--	0	--	0
IDH1_c394CtoT-f2_PlxT	p.R132C		0.0414274635469141	--	0.0426553171495325	--	0.0530660623788204	--	0.0361334762432612	--	0.0395026030611056	--	0.0557379192870691	--	0.0178072387583309	--	0.0283029254655055	--	0.0171017039582792	--	0.0164549450092774	--	0.0411070159109332	--	0.0309564438121467	--	0.0460294092131892	--	0.0202313749067909	--	0.0115973243938967	--	0.0372630325865616	--	0.00842181020751119	--	0.0240011822093918	--	0.0143546153324913	--	0.0277210923341528	--	0.0349937695124576	--	0.0125233683593824	--	0.0133728958730715	--	0.0255930124733464
IDH1_c395GtoA-r1_PlxT	p.R132H		0.186236207986116	--	0.311050356601596	--	0.313539263896041	--	0.429296272286742	--	0.432739702084445	--	0.409337557641697	--	0.404757085642856	--	0.728589232600404	--	0.255159847946714	--	0.53868598399521	--	0.691001119147933	--	0.80740415690679	--	0.52984341067297	--	0.337282066182554	--	0.949801727353068	--	0.682193353375492	--	0.0157670934863352	--	0.664221726729947	--	0.136179498283898	--	0.146241963194678	--	2.19970925664842	--	0.273386913759238	--	0.173388389332084	--	0.69891575776138
IDH1_c395GtoA-r2_PlxT	p.R132H		0.204776771872883	--	0.340216840597449	--	0.336137567964041	--	0.274839252842623	--	0.367904164428276	--	0.281080019606934	--	0.354767728897066	--	0.64565161633498	--	0.195230015720723	--	0.706472838925398	--	0.7883684336881	--	0.954804857939654	--	0.480534917611264	--	0.337021102254954	--	0.338263652611986	--	0.930107848433336	--	0.0198102737923054	--	0.421190929832893	--	0.132680670622949	--	0.118087310968462	--	1.48779063758127	--	0.238286279967345	--	0.176154889624815	--	0.52043638167939
KIT_c1669TtoA-r1_PlxT	p.W557R		0.108707119702552	--	0.0684142772833607	--	0.0875998947020352	--	0.0135545283646775	--	0.0482086055421732	--	0.137227449519296	--	0	--	0.0210619150513692	--	0.00942801714974556	--	0.00141679534166485	--	0.02218702493913	--	0	--	0.208999956138131	--	0.0372001117555656	--	0.0264857162965571	--	0.272194037048527	--	0.00343508215988753	--	0.0592639464607894	--	0.0193598946078869	--	0.0142452293881755	--	0.0115221386197615	--	0.0103925710381125	--	0.0115618055786002	--	0.0248548013221833
KIT_c1669TtoA-r2_PlxT	p.W557R		0.0349291174701515	--	0.0297270187548616	--	0.0522820642048544	--	0.00973578268304609	--	0.007781136607209	--	0.0474849982686736	--	0	--	0.00630765408028173	--	0	--	0	--	0	--	0	--	0.220335190205429	--	0.0299959251856125	--	0.00480544973933255	--	0.0505348015646487	--	0	--	0.0123455432915349	--	0	--	0	--	0	--	0.00945729816123961	--	0	--	0
KIT_c1676TtoA-r1_PlxT	p.V559D		0.0107390801245781	--	0	--	0.00453892847274768	--	0	--	0.0130847554305654	--	0	--	0.0115189751177816	--	0.000128775055300786	--	0	--	0	--	0.0119691300482702	--	0.00958143453716798	--	NA	--	0.00774753968264676	--	0	--	0.0568439315889447	--	0	--	0	--	0	--	0.00810180038433687	--	0	--	0	--	0	--	0
KIT_c1676TtoC-f1_PlxC	p.V559A		0.0275848138410351	--	0.00925569495816533	--	0.0267941232625975	--	0.00133764837048211	--	0.00111540592622024	--	0.00891788394059104	--	0	--	0.0363116170140676	--	0.00402452223963015	--	0.0640091567519082	--	0.0140184055887058	--	0	--	0.0390862112048065	--	0.0656757454254853	--	0.0182973189245682	--	0.0695133515373295	--	NA	--	0.0164030955183364	--	0.00715425043812047	--	0	--	0.00795975213713531	--	0.00798198234994197	--	0	--	NA
KIT_c1676TtoC-f2_PlxC	p.V559A		0.0089239983520117	--	0.00927282684031622	--	0.0101707173341432	--	0	--	0	--	0.0155051593455303	--	0	--	0.012509906807137	--	0.00576355808344458	--	0.0204371024023739	--	0.00506496931700076	--	0	--	0.0381837926980572	--	0.0615772884738364	--	0.00946429106432534	--	0.0789417961226297	--	0.00245288562773819	--	0.0225474160995689	--	0	--	0	--	0.00969589876046656	--	0.00468283921945853	--	0	--	0.0351255779562499
KIT_c1727TtoC-f2_PlxC	p.L576P		0.5768293283412	--	0.210123739929672	--	0.290653845689087	--	0.120060890087895	--	0.115713787574794	--	0.213141598717092	--	0.0941292688363838	--	0.185696804987912	--	0.14452746295445	--	0.153701081960566	--	0.134530289646432	--	0.0807874319538241	--	0.376803997039096	--	0.227039657726803	--	0.164710320301549	--	0.239048410719606	--	0.162781268573817	--	0.179710846229007	--	0.199364635901055	--	0.108202049628959	--	0.200349368035727	--	0.18850516892963	--	0.110363819406584	--	0.224922597125705
KIT_c1924AtoG-r1_PlxC	p.K642E		0	--	0.00766631504979096	--	0	--	0.00692357036349436	--	0	--	0	--	0	--	0	--	0.00635244047315595	--	0.00221608064931814	--	0	--	0.00626571647012219	--	0.00909969671391451	--	0	--	0.00626137594399835	--	0.00142592335991152	--	NA	--	0.00598912692852456	--	0.013526913810401	--	0.00778259168889059	--	0.0128425001491966	--	0.0186435375063986	--	0.0097075297364478	--	0.0003677657134684
KIT_c2446GtoC-r1_PlxG	p.D816H		0.0029742164832496	--	0.00191928232688663	--	0.00946529235446038	--	0.00254834016395628	--	0.0112663715671182	--	0.0182545136261255	--	0	--	0	--	0.00962245475872082	--	0	--	NA	--	0.00612534645975519	--	0.00552512233993704	--	0.00320769918214564	--	0.00217630843854165	--	0.000739555292158032	--	0.00281311381831018	--	0	--	0.00217220097933685	--	0.00921386013675506	--	0.00214189552433792	--	0.00413083226082278	--	0.00206628910182082	--	NA
KIT_c2447AtoT-f1_PlxT	p.D816V		0	--	0	--	0.00784945846541984	--	0.007181841269857	--	0.00619246495256576	--	0	--	0.000781680484903766	--	0.00264987312997356	--	0	--	0	--	0	--	0.00144845620979549	--	0.00576771506678905	--	0	--	0.000215704455359096	--	0	--	0.00561617723430566	--	0	--	0	--	0	--	0	--	0.0021178539461146	--	0	--	0
MAP2K1_c1144AtoC-f1_PlxC	p.N382H		0	--	0	--	0	--	0	--	0	--	0	--	0	--	0	--	NA	--	0	--	0	--	0	--	0	--	0.0387627254029056	--	0	--	0.0397853771135967	--	0	--	NA	--	0	--	NA	--	0	--	0	--	0	--	0
MAP2K1_c157TtoC-f1_PlxC	p.F53L		0.0216959235983184	--	0.0244424444337868	--	0.025021343870516	--	0	--	0.0324051478013107	--	0.0185188922640644	--	0	--	0.0121864600586102	--	0	--	0	--	0	--	0	--	0.0116431288489277	--	0	--	0.00430707421213439	--	0.0212135901960818	--	NA	--	0.0043980555567684	--	0.019856754815643	--	0.017266438023609	--	0.0417231443175828	--	0.0034154887085336	--	0.0227760798048562	--	0.0303194512776617
MAP2K1_c157TtoC-f2_PlxC	p.F53L		0.0184754180203335	--	0.033623103007382	--	0.0286304849606172	--	0	--	0.0328170188265162	--	0.0185835686975998	--	0	--	0.0118412806142771	--	0	--	0.00165211302431737	--	0	--	0.0161467640546247	--	0.017785232564793	--	0.0016086643407563	--	0.014244486928895	--	0.0273480372074071	--	0	--	0.00148641978800214	--	0.0193570666967777	--	0.0166329168262409	--	0.0351940140333069	--	0.00428450964259218	--	0.0173222311079292	--	0.0408182939280264
MAP2K1_c332TtoG-f1_PlxG	p.I111S		0.0346462478792983	--	0	--	0.0261733080909867	--	0.0377483300785347	--	0.00313877381216845	--	0.094877274829319	--	0.0280424354137036	--	0.259564813762606	--	0.0393571045152465	--	0.3115118937842	--	0.461531284136177	--	0.235136178612684	--	0.192851555464289	--	0.171521271274564	--	0.0177168036815712	--	0.0743770343853591	--	0.0227625008013614	--	0.0492017711853888	--	0.0367392809036604	--	0.0790279285173913	--	0	--	0.0430199716923911	--	0.021901533743574	--	NA
MAP2K1_c332TtoG-r1_PlxC	p.I111S		0	--	0	--	0	--	0.00230047269002828	--	0	--	0	--	0.00488336694749198	--	0.0055301982195213	--	0.00564811584083243	--	0.00368349775916138	--	0.000199228743109377	--	0.00199721457274296	--	0	--	0.000745317819640788	--	0.00131034420466207	--	0	--	NA	--	0.00295324424429457	--	0.00705259368401244	--	0.00958697870027865	--	0	--	0.00770062606785072	--	0.00933597695342617	--	0.00702977343170267
MAP2K1_c362GtoC-f1_PlxC	p.C121S		0.00351877622904571	--	0.00940191606672413	--	0.00244116574847055	--	0.00461245531711292	--	0	--	0	--	0.0628285620012341	--	0.0657733157298084	--	0.0461367791830288	--	0.0600959623262549	--	0.0925033570202611	--	0.0293190433993306	--	0.0231664675144241	--	0.0557351736097995	--	0.0766494468913038	--	0.0824116996574836	--	NA	--	0.028929736153116	--	0.00508078083410373	--	0.0227689024449321	--	0.00508826250589657	--	0.0390580918251899	--	0.0315253941738368	--	NA
MAP2K1_c370CtoT-f1_PlxT	p.P124S		0.00338265626169393	--	0.00416676394185914	--	0.016645806197497	--	0.0376876748024545	--	0.0085582576309071	--	0.09957180565398	--	0	--	0.0350130674821273	--	0.00262637834174434	--	0.0400879699898239	--	0.109632680440206	--	0.0383702846311453	--	NA	--	0.0260598727771015	--	0	--	0.0169478994231677	--	0.00692194461293558	--	0.00724627439552251	--	0.005204026949248	--	0.00804151394653311	--	0	--	0.0128603260308335	--	0.000459355558975971	--	0.00710724558829969
MAP2K1_c370CtoT-f2_PlxT	p.P124S		0	--	0.000370412444203118	--	0.0123008188983345	--	0.0283057278065974	--	0	--	0.0399835082017518	--	0	--	0.0323880018420017	--	0	--	0.0199234781523116	--	0.0289118615221454	--	0.0383872459563685	--	0.0205391577751336	--	0.0204901694885476	--	0.00811015946007329	--	0.0150316569354275	--	0	--	0.00152527337790685	--	0.00552597823133098	--	0.00322197237793578	--	0.00942249249693919	--	0.0128336322293113	--	0.0092990473707607	--	0.000267867534826848
MAP2K1_c607GtoA-r2_PlxT	p.E203K		0.0257560018000928	--	0	--	0.0326866016634652	--	0.0719431296140951	--	0.00114036636429296	--	0.174957157551232	--	0.00122283672662231	--	0.00438389736379036	--	0.00559129163380713	--	0.00628174601218613	--	0.0123259417396687	--	0.00251218513186296	--	0.0086779663683918	--	0	--	0.00390173201757004	--	0.0120448181115274	--	0.0104662723296258	--	NA	--	0.0357847152729452	--	NA	--	0.00379694917401508	--	0.00555708440111781	--	0.0144656312085335	--	0.0179544102772716
MAP2K1_c790CtoT-f1_PlxT	p.P264S		0.00644044160487864	--	0.00334400354492481	--	0.0109683936327528	--	0.004667381130802	--	0.00013641648173319	--	0.0873132203054845	--	0.000206556078496085	--	0.0090460786741135	--	0.000875910940814209	--	0.0104289674288852	--	0.00517253432088674	--	0	--	NA	--	0.00483902974233091	--	0	--	0.0214765230519666	--	0	--	0.0108778924523258	--	0.0060932269778336	--	0.00986952099583562	--	0.012127710195169	--	0	--	0	--	0.00633042408493659
NRAS_c181CtoA-r1_PlxT	p.Q61K		0.0040302085309501	--	0.00516911319916718	--	0.0109587460269539	--	0.0515358607933012	--	0	--	0.0000717272328563278	--	0	--	0	--	0	--	0	--	0	--	0.0000870595753341696	--	NA	--	0.00962452404020842	--	0	--	0	--	0	--	0	--	0	--	0	--	0	--	0.00535696066440076	--	0.000103884494923553	--	0.0262651967746922
NRAS_c181CtoG-f1_PlxG	p.Q61E		0.0110052961814078	--	0.0179201558853707	--	0.0212081608234231	--	0	--	0.0138633944641965	--	0.0225095760629878	--	0.00770357239505204	--	0.0173271473525759	--	0.0127890918230536	--	0.00984155137280197	--	0.0170859674972711	--	0.00700494520622309	--	0.0134694178241457	--	0.0115916484990208	--	0.00314286924667175	--	0.011083753704558	--	0.00377289543653448	--	0.00902533231263721	--	0.00888741206402535	--	0.0191772262920429	--	0.00636806175975569	--	0.00538340548625759	--	0.0102844196469047	--	NA
NRAS_c181CtoG-r1_PlxC	p.Q61L/p.Q61R		0.000383010773366871	--	0	--	0	--	0.000180818360183924	--	0	--	0.00299905193586295	--	0.0122237759104248	--	0	--	NA	--	0.00571977862743219	--	0	--	0	--	0	--	0	--	0.00611371948897222	--	0	--	0.000139048929133155	--	NA	--	0.000159970670043339	--	NA	--	0.0113305831576819	--	0	--	0	--	0
NRAS_c182AtoC-f1_PlxC	p.Q61P		0.00451044302208637	--	0.0106865584608982	--	0.00384491481669515	--	0	--	0.00174475645321058	--	0.00334811408890325	--	0.019731614491141	--	0.0236869332448153	--	0.0168893825356843	--	0.0160028203318756	--	0.0195409218299302	--	0.0148917681935164	--	0.00416055615228964	--	0.0121399516813166	--	0.0229733692948726	--	0.0358544765393157	--	NA	--	0.0111773884119039	--	0	--	0.0102099262417035	--	0.0146440154938198	--	0.009822674556977	--	0.000435471090648652	--	NA
NRAS_c182AtoG-r1_PlxC	p.Q61R		0.00705830048295509	--	0.0104405252907388	--	0.0224332371405779	--	0.00281755335622131	--	0	--	0.0107894539638911	--	0.0248706233246411	--	0.0268667789981886	--	0.00187733298415709	--	0	--	0.00559447723979234	--	0	--	0.00279244005228759	--	0.00539333495450451	--	0.0286733285045671	--	0.0750641658830235	--	NA	--	0.0025619242351722	--	0	--	0	--	0.0129341446889249	--	0.0783945635317934	--	0.0445250238606928	--	NA
NRAS_c182AtoT-f1_PlxT	p.Q61L		0	--	0.0277048983579041	--	0.0491530041584883	--	0.0472331615752608	--	0	--	0.0550828075271067	--	0	--	0	--	0	--	0	--	0.00141005769394931	--	0.00593985974943549	--	0	--	0	--	0	--	0.00296104774165859	--	0	--	0	--	0.00249066235063531	--	0.000905030856181025	--	0	--	0	--	0	--	0
NRAS_c183AtoC-r1_PlxG	p.Q61H		0.0105743040039642	--	0	--	0.0424156537293602	--	0.0162916264907829	--	0	--	0.044801171119828	--	0.00896740303460343	--	0.0155525228334245	--	0.00585793319191805	--	0.0118290966977134	--	NA	--	0.00457304901615514	--	0.0168018726203922	--	0.0255323554715643	--	0.0156818649238706	--	0.0710446393803552	--	0.00796214847750275	--	0.0139294877036959	--	0.00719852069820923	--	0	--	0.0426412567152537	--	0.0193594172474481	--	0.0322943040412681	--	NA
NRAS_c183AtoG-r1_PlxC	p.Q61L/p.Q61R		0	--	0.00151412231590823	--	0.00695997880880618	--	0.0000845518084307652	--	0	--	0.00329816003211995	--	0.0106031265712326	--	0.0293488576369694	--	0.0145586212660184	--	0.00846237323748139	--	0.0128406969379495	--	0.00488674648032816	--	0.0305722621748252	--	0.0123537403835155	--	0.0201100813906163	--	0.0269790092077119	--	NA	--	0.0127033081988752	--	0.019981679244927	--	0.0135556678309525	--	0.0273205469880917	--	0.00554577845829118	--	0.0324633248806619	--	0.0611348225991282
NRAS_c183AtoG-r2_PlxC	p.Q61L/p.Q61R		0.00709126202761202	--	0	--	0.0105826884713387	--	0.0048694557537819	--	0	--	0.00798280100356772	--	0.00932552112264271	--	0.0331531134340074	--	0	--	0.00333257338698146	--	0	--	0.0000989285084793884	--	0.0232405189529682	--	0.00841585082599448	--	0.0132024944542414	--	0.0262178548295304	--	NA	--	0.00283140895878563	--	0.015499282080371	--	0.0124054238411843	--	0.0139632467891597	--	0.00814610488952947	--	0.0170224193148696	--	NA
NRAS_c183AtoT-f1_PlxT	p.Q61H		0.0236492448477374	--	0.0430340547192633	--	0.0454311894564046	--	0.032629063553461	--	0.0528313239943567	--	0.0377447681998153	--	0.00695829701214978	--	0.00898931872172564	--	0.00274322409357397	--	0.0084102794685671	--	0.00589683591670545	--	0.00711732423198532	--	0.00825839929737984	--	0.000193858856555413	--	0.00299925681098213	--	0.0265991387893979	--	0	--	0.000511098727452664	--	0.0104659390734023	--	0.0118221341279383	--	0.00832153361140864	--	0.00245734471032325	--	0.00927607185960836	--	0.00213527157980662
NRAS_c183AtoT-f2_PlxT	p.Q61H		0.017615834044124	--	0.02226901849039	--	0.0466831865256905	--	0.033678328347312	--	0.0213556291686152	--	0.0191338684167086	--	0.00385132915730371	--	0.00366081988403844	--	0.00366493428376936	--	0.00981911820178663	--	0.00332030901160204	--	0.00611591638441788	--	0	--	0.0104276334834945	--	0.00936627636900595	--	0.0100055755757206	--	0.00511481168989186	--	0	--	0.00488778176208129	--	0	--	0.00525884070388424	--	0.00602431531890465	--	0	--	0
NRAS_c34GtoA-r1_PlxT	p.G12S		0.0456357337467593	--	0.0650333654622035	--	0.0455806968844583	--	0.0133570063849033	--	0	--	0.0752011864550221	--	0	--	0	--	0	--	0	--	0	--	0	--	0.0381826650264075	--	0	--	0	--	0	--	0	--	NA	--	0.00476011296066019	--	NA	--	0	--	0	--	0.0112776945969784	--	0.00672674611584288
NRAS_c34GtoC-f1_PlxC	p.G12R		0	--	0	--	0.0217005184626138	--	0.0154239404013605	--	0	--	0.0154286239506941	--	0.00789252577407038	--	0.000343491446021688	--	0.0153437489394144	--	0.0132921493946134	--	0.0125964615173632	--	0.0129482293172913	--	0	--	0	--	0.0047085349276257	--	0	--	NA	--	0	--	0.0100495265010716	--	0	--	0	--	0.00250564439986213	--	0	--	0
NRAS_c34GtoT-f1_PlxT	p.G12C		0	--	0	--	0	--	0	--	0	--	0.0038520926705617	--	0	--	0	--	0	--	0	--	0	--	0	--	NA	--	0	--	0	--	0	--	0	--	0	--	0.00104358600934669	--	0	--	0	--	0	--	0	--	0
NRAS_c35GtoA-r1_PlxT	p.G12D		0.00521236339027155	--	0.0207994677433145	--	0.0180137008764941	--	0.00384123569829421	--	0	--	0.0079937083533657	--	0	--	0	--	0.000262823842459718	--	0	--	0	--	0	--	0.0257070463674199	--	0	--	0	--	0.000404094238852374	--	0	--	0	--	0.0242158884999342	--	0.00995925990655867	--	0	--	0	--	0	--	0
NRAS_c35GtoC-f1_PlxC	p.G12A		0.0183669832143873	--	0.0221772627391189	--	0.0172763533074758	--	0.0164444423365354	--	0	--	0.00757744480992772	--	0.00767503762230483	--	0.0109175303414658	--	NA	--	0.0152124596569663	--	0.00711810252508587	--	0.000258437400466261	--	0.00941867630283325	--	0.0217568252692752	--	0.00912207915697291	--	0.00354047539832469	--	0	--	NA	--	0.0200587590528696	--	NA	--	0	--	0	--	0	--	0
NRAS_c35GtoT-f1_PlxT	p.G12V		0.0111998580963499	--	0.0226246795524319	--	0.018088360130521	--	0	--	0.00891766933401451	--	0.0137415582097068	--	0.00949796648384132	--	0.0183896751110539	--	0.00113515145299334	--	0	--	0.00123623482051464	--	0.0120706673391898	--	0.0126152111462944	--	0.00485115406642773	--	0.00959712127739335	--	0	--	0	--	0.000513100819700634	--	0.00766285492695274	--	0.00516493329417748	--	0.000441557785800214	--	0	--	0	--	0
NRAS_c37GtoC-f1_PlxC	p.G13R		0	--	0	--	0.0237214549438584	--	0.0103761562213229	--	0	--	0	--	0.00595931139792889	--	0.0117598501220144	--	0.0119528147067304	--	0	--	0	--	0.00161207381567893	--	0	--	0.0153247338790529	--	0	--	0.00309586612828344	--	NA	--	0	--	0	--	0	--	0	--	0	--	0	--	NA
NRAS_c37GtoC-r1_PlxG	p.G13R		0	--	0	--	0	--	0	--	0	--	0	--	0	--	0	--	0	--	0.00593734029822042	--	NA	--	0.00108915452503566	--	0.0628895569726689	--	0.00598689647742563	--	0.015091620011921	--	0.0215261175793686	--	0.0186803838570624	--	0.0250174989070086	--	0.00282897406177617	--	0.00298168403257747	--	0.0214334552882558	--	0.0240473794648495	--	0.0184413232172781	--	NA
NRAS_c37GtoT-f1_PlxT	p.G13C		0	--	0	--	0	--	0	--	0	--	0.0180687387913942	--	0	--	0	--	0	--	0	--	0	--	0	--	0	--	0.000687975632702755	--	0	--	0	--	0	--	0	--	0	--	0	--	0	--	0	--	0	--	0
NRAS_c38GtoA-r1_PlxT	p.G13D		0.00955466840348324	--	0.0135621930102267	--	0.00953548831526582	--	0.00107866601947182	--	0	--	0.0258324682741393	--	0	--	0.00479368726235829	--	0	--	0.0134606519284294	--	0	--	0.0166109494461809	--	0.0338331961322736	--	0	--	0.0111002159772023	--	0	--	0.00266763573052558	--	0.00427505019483259	--	0.0133268937577301	--	0.00767718823886784	--	0.022358046713346	--	0	--	0.0134459819464224	--	0.0550917234979678
NRAS_c38GtoC-r1_PlxG	p.G13A		0.0172832489917534	--	0	--	0.0235772730519584	--	0.00650278783570458	--	0	--	0.00888166448763375	--	0.0100864556515259	--	0.00696364728482966	--	0.0101706266063411	--	0.00816966297462859	--	0.00600446433648998	--	0.0145751343792611	--	0.0147286411716033	--	0.0026655730773412	--	0	--	0.0484484022857143	--	0.0000915617842144614	--	0.00734671221765976	--	0.015770434451528	--	0.0313324036695373	--	0.0121272694389818	--	0.0082647921749385	--	0.00814998480725668	--	NA
NRAS_c38GtoT-f1_PlxT	p.G13V		0.000205296756362143	--	0.00292538048537984	--	0.00179671232591319	--	0	--	0	--	0.0107417968325331	--	0	--	0	--	0.00614599424496465	--	0.00295150024823348	--	0.000924317003604403	--	0.00891333111678184	--	0.00781442936394732	--	0.00638760003891027	--	0.00142815088083773	--	0	--	0.00735128103083644	--	0	--	0	--	0	--	0	--	0.000369650702268977	--	0	--	0.0119993114980098
RAC1_c85CtoT-f1_PlxT	p.P29S		0.0800813111360812	--	0.0116001362991813	--	0.148330124628158	--	0.0398840226815476	--	0.132895484029712	--	0.281920767391856	--	0.00659036873327065	--	0.0081501815781688	--	0.00504830094601989	--	0	--	0	--	0	--	0.0000420831826089877	--	0.00124112360917936	--	0	--	0	--	0	--	0	--	0.0120188515665495	--	0.00334909818047231	--	0	--	0	--	0	--	0.00489572364956859
RPS27_c238CtoT-f1_PlxT	p.UTR_MUT		0	--	0.00289640599078184	--	0	--	0	--	0	--	0	--	0.00297417829403325	--	0.00866536038767317	--	0.00546802843592776	--	0.00423328666714168	--	0.00781269028257173	--	0	--	NA	--	0	--	0.000488918643283431	--	0.00954052924176056	--	0.000565060755161201	--	0	--	0.00231652868289916	--	0	--	0	--	0	--	0.0136202155376177	--	0
RQCD1_c392CtoT-f1_PlxT	p.P131L		0.0529967483811059	--	0.153698359212591	--	0.194591301463765	--	0.0317951881941923	--	0.200377253979314	--	0.158549378876284	--	0	--	0.00351482472326689	--	0	--	0.0007083394028096	--	0.000157406537963978	--	0.000648575753853482	--	0.00777498835583131	--	0	--	0.226877538748922	--	0.000813992748990022	--	0.0111592377864039	--	0.0141709199775499	--	0.0146084642304006	--	0.0050832838784487	--	0.00409607349365303	--	0	--	0.00380108717339763	--	0
SDHD_c111957523-f1_PlxT	Chr11:111, 957,523 C>T, 'mut1'		0.335562568316233	--	0.18058527611141	--	0.221728942769487	--	0.236449153444347	--	0.053239407523066	--	0.183777506485213	--	0.0049155596154999	--	0.0271595277023632	--	0	--	0.0391824845816538	--	0.101637386409889	--	0.0384353955099239	--	0.0682409352582309	--	0.0098957104754068	--	0.0386075098786099	--	0.187767260862923	--	0.00926001330637507	--	0.0000694100178704102	--	0.0143712968556276	--	0.0128714052365005	--	0.0415564450326987	--	0.0116349931601368	--	0.0334852101923704	--	0.0200391659077564
SDHD_c111957541CtoT-f1_PlxT	Chr11:111,957,541 C>T, 'mut2'		0.146891019522925	--	0.0927645082726601	--	0.105172269054688	--	0.148576887491987	--	0.0307104990560433	--	0.0984906457313253	--	0	--	0	--	0	--	0.0042695992964027	--	0.0199567784555612	--	0.00954981623413663	--	NA	--	0.0107033251549093	--	0.0111593837165193	--	0.0863963698913846	--	0	--	0	--	0.00117489435956107	--	0.00445211097271708	--	0.00218739400487194	--	0	--	0.0259937975637318	--	0.00628062618810508
SDHD_c111957544CtoT-f1_PlxT	Chr11:111, 957,544 C>T, 'mut3'		0.0849430014545962	--	0.0521939321214032	--	0.0682145242024498	--	0.142067431734409	--	0.0277673981682411	--	0.0671888483301803	--	0.0045256838468813	--	0	--	0	--	0.00316727791167862	--	0.0364844811221014	--	0.065477329576055	--	0.0376770016771095	--	0.0178452294199844	--	0.0439829975801356	--	0.0149053692136261	--	0.0210882192151367	--	0	--	0.0186735694810568	--	0.0083529380291451	--	0	--	0.0105478607338564	--	0.0116869675061145	--	0.00867696112137856
YAE1D1_c39605965GtoA-r1_PlxT	Chr7:g.39605965 G>A, 'mut1'		0.0150915490463612	--	0.0136716141586426	--	0.0262050447897053	--	0	--	0	--	0.104117778628231	--	0	--	0	--	0	--	0	--	0.012000034264538	--	0.00416052938640186	--	NA	--	0	--	0	--	0.0271177438603232	--	0	--	0	--	0	--	0	--	0	--	0	--	0	--	0.0104065179747443
YAE1D1_c39605969GtoA-r1_PlxT	Chr7:g.39605969 G>A, 'mut2'		0.145225067728856	--	0.114325515274637	--	0.138816535675542	--	0	--	0.0173104036902009	--	0.123749058812041	--	0	--	0	--	0	--	0	--	0	--	0	--	0.149366309490143	--	0	--	0	--	0.100114578551899	--	0.0976771848472637	--	0	--	0	--	0	--	0.131903111461009	--	0	--	0.114476736678351	--	0
Process1_PlxC		3.60349785480856		18.655765		4.894536		96.856572		0.855767		9.274614		12.068117		75.185126		130.282674		53.548529		58.585393		153.318563		165.578368		114.727252		180.550602		37.244187		76.000152		0		12.471799		37.562908		19.470434		15.563929		25.471109		43.142013
Process10_PlxT		1.12819763566604		93.959583		48.012279		229.504816		26.608315		75.928966		61.922217		60.856574		77.041213		17.401767		34.374486		76.75052		142.72389		90.373447		60.238435		31.850203		39.805077		22.348555		8.440031		23.953503		12.187346		10.756422		40.824902		31.903024
Process11_PlxT		0		119.486472		64.467542		245.563497		54.120996		99.343124		152.817634		52.93811		75.624395		6.605937		35.646466		96.113919		138.542513		85.095064		45.654517		14.180729		41.927615		28.101424		27.544091		16.826614		12.741162		6.544824		17.456583		22.285718
Process12_PlxC		0.994156618543442		7.441013		6.720274		28.647925		0.615864		3.425656		4.452358		8.198341		27.559831		0.374383		7.361693		22.078806		33.637388		116.470847		80.795881		9.610222		94.548685		25.441091		35.052321		35.431557		20.150158		14.50008		37.991768		50.47732
Process2_PlxC		0		31.791995		6.238697		79.81339		0		2.728152		6.711404		81.323682		96.148671		44.959874		47.111229		107.46092		91.182597		12.005707		63.604457		20.099274		58.923982		25.104544		10.895602		24.481159		12.214415		5.784036		41.589488		27.773115
Process3_PlxG		0.604417988761074		98.958431		0		246.050101		83.391827		66.717355		197.943365		27.153374		75.459421		19.18124		40.886637		0		75.099407		103.644508		41.582118		18.792722		32.97699		46.839237		8.001472		32.993277		14.226192		5.919555		23.746069		21.829148
Process4_PlxG		0		117.749938		0		243.297486		30.678429		50.679203		71.131384		44.459059		100.578707		52.958248		72.024178		140.24901		201.23869		82.089231		100.718792		39.427399		112.985295		46.465782		64.218176		44.698624		22.140869		15.794964		44.967519		54.534255
Process5_PlxT		0		96.635932		59.040229		232.165651		74.694229		50.962584		166.928916		52.434339		39.330896		36.662919		31.395337		107.7649		121.469593		111.80563		89.551077		25.130612		56.009029		35.743729		9.820405		36.778547		12.91954		11.064079		31.764372		30.215738
Process6_PlxT		0		103.294848		78.285525		248.761107		98.853117		69.297995		233.728068		65.294187		98.234498		27.85669		33.08503		79.543512		73.189981		131.439052		99.685907		7.949049		133.117561		14.359832		7.436999		28.865196		14.98508		2.805853		20.572878		20.885215
Process7_PlxT		2.6771025630681		117.223178		51.848172		248.758306		46.772708		78.378315		112.022701		132.563949		180.311643		82.323307		88.513212		215.804245		197.6758		65.010015		57.625676		13.514344		110.913216		15.367361		4.134301		22.371432		8.656645		6.604548		25.148398		29.49188
Process8_PlxC		0		7.968584		3.88232		50.804053		0.418726		8.451569		16.547696		63.531292		80.226047		8.85469		38.098961		84.405441		161.631773		72.925322		42.87086		19.334926		125.317779		33.768381		3.171829		22.492922		0		0		30.551468		27.792958
Process9_PlxT		1.42154928995294		70.591932		71.412316		170.015115		66.249469		93.437966		172.73734		28.503294		88.917137		6.230482		28.580425		52.203823		66.842772		47.171397		54.932576		10.127417		60.590148		16.692401		1.433835		25.990323		0		1.447843		13.250934		6.883916
[truncated: 35 more columns]
