# Supplementary material for: Mutation analysis in individual circulating tumor cells depicts intratumor heterogeneity in melanoma
Source: EMBO Mol Med. 2024 Jun 19;16(7):6. doi: 10.1038/s44321-024-00082-6 (PMC11250829; doi:10.1038/s44321-024-00082-6)
Supplement: Supplementary file 6 — Data Set EV 3 [file 44321_2024_82_MOESM6_ESM.xlsx]

## Sheet: Feuil1
Dataset EV 3. UltraSEEK® melanoma assay details, leukocytes threshold value, allele frequency and SNR value for each cell assessed in the validation set.
NA stands for failed reported value from the SVR output. Mutations detected in the validation set are highlighted in bold.
Assay		Normalized intensity' leukocytes threshold	Process controls area thresholds on lysis buffer	Cell 1 (A2058)			Cell 2 (A2058)			Cell 3 (A2058)			Cell 4 (A2058)			Cell 5 (A2058)			Cell 6 (A2058)			Cell 7 (A2058)			Cell 8 (A2058)			Cell 9 (A2058)			Cell 10 (A2058)			Cell 11 (A2058)			Cell 1 (SKMEL30)			Cell 2 (SKMEL30)			Cell 3 (SKMEL30)			Cell 4 (SKMEL30)			Leukocyte_validation 1
				Normalized intensity	SNR	Area	Normalized intensity	SNR	Area	Normalized intensity	SNR	Area	Normalized intensity	SNR	Area	Normalized intensity	SNR	Area	Normalized intensity	SNR	Area	Normalized intensity	SNR	Area	Normalized intensity	SNR	Area	Normalized intensity	SNR	Area	Normalized intensity	SNR	Area	Normalized intensity	SNR	Area	Normalized intensity	SNR	Area	Normalized intensity	SNR	Area	Normalized intensity	SNR	Area	Normalized intensity	SNR	Area	Normalized intensity
BRAF_c1779TtoG-f1_PlxG	p.D594N	0.350996114076567		0.0587547226659339	2.681365	--	0.00918393900592337	0.417231	--	NA	0.840092	--	NA	0.490461	--	0	0	--	0.000189159694705186	0.008599	--	0.00878074296078161	0.361876	--	0.00721756987514678	0.308435	--	0.0101211833273064	0.450818	--	0.00793341060769936	0.347861	--	NA	0.184704	--	0.00431672489972514	0.237824	--	0.00829899479432231	0.506679	--	0.0202004201419552	1.233394	--	0.00462229527014678	0.276221	--	0.00850737833887705
BRAF_c1780GtoA-r1_PlxT	p.D594N	0.584058779639068		0.0195880959206329	1.407071	--	0.00635030435848473	0.769701	--	0.0131324710158239	1.008318	--	0.00669320624309019	0.718295	--	0.00639327544532899	0.713655	--	0.0169967945981935	1.905107	--	0.0104929287332486	1.006739	--	0.0124118447147486	1.272402	--	0.0126353955215869	1.349364	--	0.00708972235093753	0.872536	--	0.0108329792335017	1.029863	--	0.00902450286230429	0.698088	--	0.0110746711494303	1.055508	--	0.0131069831291558	0.653716	--	0.0107209783370733	1.508602	--	0.00180029284675818
BRAF_c1780GtoC-f1_PlxC	p.D594H	0.0244628383813842		0	0	--	0	0	--	0	0	--	0	0	--	0	0	--	0	0	--	0	0	--	0	0	--	0	0	--	0	0	--	0	0	--	0	0	--	0	0	--	0	0	--	0	0	--	0
BRAF_c1781AtoT-f1_PlxT	p.D594V	0.0815648681872709		0.000404176590774992	0.014493	--	0	0	--	0.00989351902596657	0.366194	--	0.00499489641028807	0.182877	--	0.0034993336293912	0.119564	--	0.00187336903486711	0.06737	--	0	0	--	0.0069800588550803	0.293467	--	0.00685060460089743	0.237618	--	0	0	--	0.0184851034535255	0.641325	--	0.00188871268306692	0.081938	--	0.0112037632048243	0.50051	--	0.0131121427577739	0.557239	--	0	0	--	0
BRAF_c1782TtoA-r1_PlxT	p.D594E	0.135801733369294		0.00925135517677012	0.626691	--	0	0	--	0.0047700871467046	0.507474	--	0.00264175034562751	0.387594	--	0	0	--	0.00148329598068083	0.128015	--	0.00051064953564435	0.039803	--	0	0	--	0.0000376595849334918	0.002792	--	0	0	--	0	0	--	0.00282204719175688	0.266007	--	0	0	--	0.0100676652710266	1.667847	--	0.00779448838944851	0.758797	--	0.00894642297989
BRAF_c1798GtoA-ASO_PlxT	p.V600K	0.436133901843693		0.084288403887259	3.796001	--	0.0782200260491916	3.418536	--	0.0561858344245683	1.683001	--	0.0710004038487436	2.866832	--	0.188333792136865	11.280404	--	0.14948372148496	8.890676	--	0.163226344628493	9.349153	--	0.157799793566489	8.818278	--	0.153111482326749	8.400491	--	0.186123469014121	13.849512	--	0.139251337832286	8.08668	--	0.0675743258565359	3.815278	--	0.0767863751406144	4.572532	--	0.0384287521071188	1.213694	--	0.0708954740251601	4.003487	--	0.116120825693912
BRAF_c1798GtoA-r1_PlxT	p.V600M	0.404722520647073		0.00567151059214348	0.63426	--	0.00254437238443542	0.353547	--	0.00456280543477061	0.486594	--	0	0	--	0.00099799972301692	0.094867	--	0.00752436739223274	0.670876	--	0.00423604906394401	0.47826	--	0.00420042314614919	0.409876	--	0.00205177330562132	0.195168	--	0	0	--	0.00863829428926574	0.747929	--	0.00513448521611337	0.495472	--	0.00557661534090271	0.578322	--	0.00916637038241846	1.179042	--	0.00661307174297677	0.755119	--	0
BRAF_c1799TtoA-r1_PlxT	p.V600E	0.21180682540808		5.87897456551918	47.783968	--	2.74078031819373	48.638823	--	0.000101359820578598	0.00431	--	0	0	--	0.0467074093041887	1.913339	--	1.41840665758064	33.68256	--	1.77253097522955	33.479886	--	1.00375881008823	29.970716	--	5.13170420274482	61.282903	--	0.685525861792609	22.288715	--	0.0267104655443023	1.347923	--	0.0180749563032579	0.817982	--	0.0130869262482668	0.61231	--	0.022827124688548	1.213641	--	0	0	--	0
BRAF_c1799TtoA-r2_PlxT	p.V600E	0.161998703496228		4.71734818925684	97.355746	--	2.63902720981931	57.59519	--	0.00578969478217585	0.500321	--	0	0	--	0.0318179619967034	2.539562	--	1.26901224443676	43.037928	--	1.89522039588031	46.589954	--	0.817584185384035	44.380064	--	5.8168461334002	73.253415	--	0.741603890911419	34.207673	--	0.00863055379160386	0.866129	--	0.00516143516772607	0.603196	--	0.0127221658004911	1.594276	--	0.0340672043222573	4.863332	--	0.0102175339550666	0.777292	--	0.012925065418368
BRAF_c1799TtoG-ASO_PlxG	p.V600R_GT>AG	0.0123114660702593		0	0	--	0	0	--	0.00410020553377406	0.190947	--	0	0	--	0	0	--	0	0	--	0	0	--	0	0	--	0	0	--	0	0	--	0	0	--	0	0	--	0	0	--	0	0	--	0	0	--	0
BRAF_c1799TtoG-f1_PlxG	p.V600G	1.61690322616632		0.239022564493327	6.830741	--	0.0584055847960772	1.893197	--	NA	0.396997	--	NA	0	--	0	0	--	0	0	--	0.00138584829568226	0.113664	--	0	0	--	0.0149832345301872	1.309438	--	0	0	--	NA	0.824895	--	0.011918703128545	0.745487	--	0.000955190239401551	0.071154	--	0.00797520419452074	0.832884	--	0.00380372172781293	0.227728	--	0
BRAF_c1799TtoG-r1_PlxC	p.V600G	0.0514197465972041		0.0185470379680368	1.297317	--	0.00382928906335707	0.383876	--	0	0	--	0	0	--	0.0069025557199534	0.779793	--	0	0	--	0	0	--	0.00579221043349285	0.595512	--	0.0120621410297931	1.438706	--	0.00776915786728858	0.724509	--	0.0122139276178338	0.906302	--	0.00517198572747372	0.529814	--	0.0039780434630773	0.371625	--	0.00637104184125146	0.800528	--	0	0	--	0
BRAF_c1799TtoG-r2_PlxC	p.V600G	0.0569399092276449		0.0115380301985157	0.506697	--	0.00987269142646978	0.59238	--	0	0	--	0	0	--	0	0	--	0	0	--	0	0	--	0	0	--	0.00903972322145524	0.916139	--	0	0	--	0	0	--	0.0117090205142061	1.098323	--	0.00535181669480144	0.462773	--	0	0	--	0.00479746523928358	0.314363	--	0
BRAF_c1800GtoA-r1_PlxT	p.V600E_TG>AA	6.69491567472882		0	0	--	0	0	--	0	0	--	0	0	--	0	0	--	0	0	--	0	0	--	0	0	--	0	0	--	0	0	--	0	0	--	0.0000524733668276533	0.00435	--	0	0	--	0.00415459753767407	0.388212	--	0	0	--	0
BRAF_c1800GtoT-ASO_PlxT	p.V600D_TG>AT	0.0140142304164315		0	0	--	0	0	--	0	0	--	0	0	--	0	0	--	0	0	--	0	0	--	0	0	--	0	0	--	0	0	--	0	0	--	0	0	--	0	0	--	0	0	--	0	0	--	0
BRAF_c1801AtoG-r1_PlxC	p.K601E	1.86827059317584		0.154622305473058	16.418111	--	0.0317966982896459	3.793363	--	0.0128970664097715	1.05699	--	0.00261160074895037	0.198364	--	0	0	--	0.00315395642336974	0.36585	--	0.0105194501567653	1.268693	--	0	0	--	0.0260000973307161	3.062267	--	0	0	--	0.0057072527462397	0.416825	--	0.0198506270615723	2.260638	--	0.024139030554208	2.230499	--	0.0492833087956998	5.749944	--	0.0150980338246934	2.009544	--	0
BRAF_c1801AtoG-r2_PlxC	p.K601E	1.94941279115894		0.131065702744894	15.72679	--	0.0332317562674446	4.659788	--	0.00789177054433261	1.150014	--	0	0	--	0	0	--	0.0144717318013252	1.43339	--	0.0123294443556234	1.311396	--	0.00297019994180126	0.416775	--	0.0339773181617897	3.797271	--	0	0	--	0.00632856154426044	0.619896	--	0.0306404172320017	2.285965	--	0.0228595299166868	1.852932	--	0.0773836911846219	11.20497	--	0.0234116496800898	2.413445	--	0
CDKN2A_c238CtoT-f1_PlxT	p.R80*	1.45568433385022		0.00670429197097597	0.230474	--	0	0	--	0.0465935328773182	1.509962	--	0	0	--	0	0	--	0	0	--	0	0	--	0	0	--	0.0239371946745818	0.898027	--	0	0	--	0	0	--	0	0	--	0	0	--	0	0	--	0	0	--	0.0473683586913901
CDKN2A_c238CtoT-f2_PlxT	p.R80*	1.03382365821658		0	0	--	0	0	--	0.0834547921339329	4.964031	--	0	0	--	0	0	--	0	0	--	0	0	--	0	0	--	0.0123761741139474	1.009371	--	0	0	--	0	0	--	0	0	--	0	0	--	0.00572089088740418	0.356354	--	0.0121720658445308	1.194341	--	0
CTNNB1_c110CtoA-r1_PlxT	p.S37Y	0.0939708056114198		0	0	--	0	0	--	0	0	--	0	0	--	0	0	--	0	0	--	0	0	--	0	0	--	0	0	--	0	0	--	0	0	--	0	0	--	0	0	--	0	0	--	0.00981416603276114	0.584666	--	0
CTNNB1_c133TtoC-f1_PlxC	p.S45P	0.208151006843606		0.0506016757662218	3.468568	--	0.0465153268827689	5.097142	--	0.0288419573449008	3.64435	--	0.0141822211021957	0.889837	--	0.00139659253375526	0.145236	--	0	0	--	0.00161232566700779	0.181257	--	0.00577869903566877	0.505759	--	0.00808864393480975	0.846595	--	0.00395775763173119	0.326185	--	0	0	--	0.0123446724805426	1.155724	--	0.008311955037371	0.580202	--	0.0321847622401508	3.715698	--	0.0470621168724172	4.531357	--	0.00780258271171382
CTNNB1_c134CtoA-r1_PLxT	p.S45Y	0.0727470067838537		0	0	--	0.00665345275327141	0.240257	--	0	0	--	0	0	--	0.0144007367544222	0.535797	--	0.0102357206473613	0.367798	--	0	0	--	0.0107187403179802	0.424834	--	0	0	--	0.0110442106572154	0.421568	--	0.009389058612844	0.369741	--	0.0000583210472168945	0.002628	--	0	0	--	0	0	--	0	0	--	0
CTNNB1_c134CtoT-f1_PlxT	p.S45F	0.597732816882058		0.00336379438275566	0.240242	--	0.0186647579230516	2.158203	--	0.0130410196067925	0.97035	--	0.000728955028807369	0.080578	--	0	0	--	0.00148340987838852	0.168174	--	0	0	--	0	0	--	0	0	--	0	0	--	0	0	--	0.00370751435726819	0.351588	--	0	0	--	0.0175942633387907	1.193183	--	0.0208408994181866	2.80901	--	0
IDH1_c394CtoT-f2_PlxT	p.R132C	0.147603130356039		0.305272615901537	6.545531	--	0.176342597819329	3.884388	--	0.0529829179367714	5.41494	--	0.00806659616777131	1.01258	--	0.03611463559887	2.969999	--	0.087573219592806	3.126507	--	0.107154933381496	2.86445	--	0.0593580929852455	3.302106	--	0.296128452038278	4.093877	--	0.0610370380067622	3.019038	--	0.0248304845494377	2.468852	--	0.0362297369811161	4.307034	--	0.0488372423560098	6.316994	--	0.0341024568398237	5.332102	--	0.0506755755095515	4.281543	--	0.0103641917859908
IDH1_c395GtoA-r1_PlxT	p.R132H	4.06811356768783		0.440795413154994	22.457556	--	0.567352872964739	42.042233	--	0.868638266191961	53.249706	--	0.00137773974668876	0.102822	--	0.616745043915265	37.152938	--	0.597552066698296	33.52464	--	0.335806470561503	25.511259	--	0.798958765972603	40.43406	--	0.472214329581536	33.846743	--	0.403658761473034	27.587042	--	0.404780875080724	28.46156	--	0.476108526055924	36.526963	--	0.474742603867718	37.001892	--	0.341918487253359	38.631879	--	0.797437053652336	48.305627	--	0
IDH1_c395GtoA-r2_PlxT	p.R132H	3.24880270200808		0.371108876998592	19.721798	--	0.447065935983937	23.673577	--	0.653748998702142	31.365175	--	0	0	--	0.579302736797528	23.946042	--	0.611219170233076	20.683715	--	0.321088137773777	22.61835	--	0.707245932595332	33.160517	--	0.484223035149347	29.213022	--	0.393796356566129	16.052172	--	0.397909480552879	25.610356	--	0.464693166186968	29.100335	--	0.536897833923639	33.905175	--	0.361740630015732	27.387596	--	0.754680654286213	39.99858	--	0
KIT_c1669TtoA-r1_PlxT	p.W557R	0.617811435051258		0.0689740655895029	7.300641	--	0.0416758902878755	7.385677	--	0.0578141740773037	6.884385	--	0	0	--	0.00139364339684352	0.147707	--	0.00644563675402871	0.606038	--	0	0	--	0	0	--	0	0	--	0	0	--	0.00406818908460577	0.348134	--	0.0387456375079887	4.06718	--	0.0280483789434723	3.130021	--	0.0491489764190987	8.115723	--	0.113946935806568	15.155858	--	0
KIT_c1669TtoA-r2_PlxT	p.W557R	0.391774044794459		0.0352336173681766	2.618964	--	0.0296342775074805	2.875632	--	0.0307400714976233	2.839736	--	0.000255526235797804	0.019032	--	0	0	--	0.00367783903442343	0.212779	--	0	0	--	0	0	--	0	0	--	0.00983226162883378	0.598329	--	0	0	--	0.0184400179683787	1.492058	--	0.00693215023159417	0.439183	--	0.0257683103142344	3.177637	--	0.0740257722236942	8.002033	--	0
KIT_c1676TtoA-r1_PlxT	p.V559D	0.110619961267337		0.0242378360744326	0.819284	--	0	0	--	0	0	--	0.00745004434933308	0.230172	--	0	0	--	0	0	--	0	0	--	0	0	--	0	0	--	0	0	--	0	0	--	0.0281163469818287	1.261665	--	0	0	--	0.0209188738220497	0.820546	--	0	0	--	0
KIT_c1676TtoC-f1_PlxC	p.V559A	0.210985761537936		0.017532500526681	1.171792	--	0.0119626723884331	1.254893	--	0.0264220133034031	3.480243	--	0	0	--	0.041507351441619	4.804046	--	0.0546768622844336	1.051103	--	0.000464240295496161	0.057428	--	0	0	--	0	0	--	0	0	--	0.00503750760120054	0.325357	--	0.00587289042400926	0.507511	--	0.00258070784021715	0.213059	--	0.0115609065589697	1.336949	--	0.0230372674210142	2.247158	--	0
KIT_c1676TtoC-f2_PlxC	p.V559A	0.181505388679784		0.0146155419719638	1.614689	--	0.00574958707694689	0.672637	--	0.0161144515597036	2.525102	--	0	0	--	0.0344412024278857	4.02389	--	0	0	--	0	0	--	0	0	--	0	0	--	0	0	--	0.00951803384535123	0.983056	--	0.00704388754022471	0.47472	--	0.00750440677010798	0.708748	--	0.00537577887491481	0.669394	--	0.0233481686924854	2.387873	--	0
KIT_c1727TtoC-f2_PlxC	p.L576P	1.06828932491469		0.177766545399686	7.225911	--	0.111051596096898	4.144119	--	0.166835285397907	6.188264	--	0.113551446825151	3.583279	--	0.198507962103993	10.660153	--	0.197911315285788	9.921176	--	0.192119936900075	9.230366	--	0.194167324847272	11.522493	--	0.147886679287035	7.978181	--	0.199411250942106	10.913952	--	0.199373356485747	10.561401	--	0.142903467067021	4.999459	--	0.100484274262658	4.084887	--	0.115699595408621	5.30301	--	0.198959435250703	8.980825	--	0.124897201296126
KIT_c1924AtoG-r1_PlxC	p.K642E	0.0509659007040417		0.0049838153149461	0.424512	--	0.00622800619686784	0.63393	--	0	0	--	0.00380141440787369	0.295049	--	0	0	--	0.00134493183099812	0.16079	--	0.00583350270739666	0.859687	--	0.00292257457392297	0.353887	--	0.00626941642280861	0.714537	--	0.0112722318273421	1.208853	--	0	0	--	0	0	--	0.00660211222004193	0.740468	--	0.0049666595387026	0.561951	--	0	0	--	0.00172207204998065
KIT_c2446GtoC-r1_PlxG	p.D816H	0.0453051729032612		0.00996236861096906	0.701906	--	0.00612458231293666	0.385154	--	NA	0	--	NA	0	--	0.00215323528731739	0.250473	--	0	0	--	0.00486098473054978	0.575611	--	0.00222783161924191	0.271783	--	0	0	--	0.00279482703136776	0.319617	--	NA	0.115046	--	0.00320752237935866	0.315437	--	0.00337869003561369	0.424519	--	0	0	--	0	0	--	0
KIT_c2447AtoT-f1_PlxT	p.D816V	0.0298205269114792		0.00159704773327093	0.275144	--	0.00154401408623552	0.298127	--	0.0012587041998304	0.158104	--	0	0	--	0.0000208838171515918	0.002741	--	0	0	--	0.000981827640841435	0.169102	--	0	0	--	0.00511709990030918	0.700969	--	0	0	--	0.00116144745555069	0.115874	--	0.00302422814241165	0.409132	--	0.00572259106532795	0.889805	--	0	0	--	0.00390589914063934	0.555529	--	0.008709122666256
MAP2K1_c1144AtoC-f1_PlxC	p.N382H	0.0934278960628365		0	0	--	0	0	--	0	0	--	0	0	--	0	0	--	0	0	--	0	0	--	0	0	--	0	0	--	0	0	--	0	0	--	0	0	--	0	0	--	0	0	--	0	0	--	0
MAP2K1_c157TtoC-f1_PlxC	p.F53L	0.228453260045313		0.0824401324054254	5.590499	--	0.00958722974964672	0.683495	--	0.00412932007699984	0.235528	--	0.018480562289728	1.042108	--	0	0	--	0	0	--	0	0	--	0	0	--	0	0	--	0.00782457754885284	0.332381	--	0.0184687260298757	0.823343	--	0.010138488019046	0.684881	--	0	0	--	0.103800947450623	7.010196	--	0.0204350860410264	1.506636	--	0.00333336151573132
MAP2K1_c157TtoC-f2_PlxC	p.F53L	0.275742699306576		0.0703096326767875	4.817078	--	0	0	--	0.00844773758956334	0.642876	--	0	0	--	0	0	--	0.00389812997916005	0.179571	--	0	0	--	0	0	--	0	0	--	0.00455757593222043	0.192015	--	0.0266354213872627	1.338061	--	0.0278739051105336	1.502647	--	0.000261785704042159	0.013957	--	0.101288844255327	7.354365	--	0.0132731164181626	0.817057	--	0.00567059861494484
MAP2K1_c332TtoG-f1_PlxG	p.I111S	1.42995088996517		0.123227881474468	7.636537	--	0.0595352608359866	5.214405	--	0.0669950576503883	4.601597	--	0.13641648339449	8.28728	--	0.0796864001912577	7.678615	--	0.112359209184403	10.665356	--	0.0608710010791828	6.979443	--	0.0893215202045112	8.254476	--	0.0867525276153877	8.55656	--	0.0777841366353623	6.330814	--	0.106922263535924	8.820094	--	0.0479460081437364	8.914528	--	0.0530492660351092	9.355172	--	0.0307419804420526	5.551794	--	0.0261834897911081	4.541912	--	0.0621753780582718
MAP2K1_c332TtoG-r1_PlxC	p.I111S	0.0328968486948022		0.00236003801871139	0.1975	--	0	0	--	0.00121225519858433	0.085421	--	0.00667421661587005	0.424026	--	0.00350378764311537	0.292744	--	0	0	--	0	0	--	0.000178498951413134	0.014528	--	0.00418965489517844	0.326338	--	0	0	--	0.0044334607992809	0.295892	--	0	0	--	0.00808196716064161	0.673614	--	0	0	--	0	0	--	0.00305448872661359
MAP2K1_c362GtoC-f1_PlxC	p.C121S	0.80209963514846		0.0363732746894253	2.477771	--	0.0513043410802463	5.389823	--	0.0572846802799814	6.905008	--	0.0487036360038002	3.333028	--	0.0639332810656451	6.960122	--	0	0	--	0.0597935499447926	7.080345	--	0.0843425389620703	7.708115	--	0.0666576012339052	7.369871	--	0.0694150119060049	5.770364	--	0.055257283378813	3.610467	--	0.0387363022421017	3.550094	--	0.0347877203397755	2.511664	--	0.0511694762045794	6.064136	--	0.06404116768116	6.239088	--	0.0365214752023041
MAP2K1_c370CtoT-f1_PlxT	p.P124S	0.462933800109517		0.491926164187453	22.944757	--	0.138662466720873	12.551823	--	0	0	--	0.0129248220862907	1.297396	--	0.00971974162754766	0.569492	--	0.766219536238863	35.26798	--	0.00350817606724749	0.268299	--	0.808087956838936	34.32432	--	1.2881101058406	37.703846	--	0.249736012100034	16.62722	--	0.0121755338576701	0.823533	--	0.00774664353091174	0.429216	--	0.014191123372022	0.694139	--	0.00734593957742682	0.69303	--	0	0	--	0.0150347458558723
MAP2K1_c370CtoT-f2_PlxT	p.P124S	0.307170804182343		0.429711857548206	32.558354	--	0.120375392824233	11.785181	--	0.00535894517210678	0.533079	--	0.0142317978463603	1.283111	--	0	0	--	0.899068591507922	38.060639	--	0	0	--	0.863593394518194	39.27127	--	1.41958576746499	44.511538	--	0.262006495477445	15.806863	--	0.00353393836932324	0.236849	--	0	0	--	0.00814295084172916	0.512879	--	0.0070873702497837	1.000152	--	0	0	--	0.015898847891452
MAP2K1_c607GtoA-r2_PlxT	p.E203K	0.44818699242798		0.0541088602068767	5.015998	--	0	0	--	0	0	--	0	0	--	0.00152981256856493	0.183671	--	0.0351439148418775	3.505315	--	0	0	--	0.00938016468036219	0.889411	--	0	0	--	0.00307212226925324	0.301808	--	0.00333730664722063	0.332006	--	0.0514232865123092	5.849548	--	0.00643280765058007	0.735123	--	0.0705448576154694	4.718406	--	0.0204555495168323	2.41707	--	0.000839107017893776
MAP2K1_c790CtoT-f1_PlxT	p.P264S	0.14566460417865		0.00866590125135277	0.675029	--	0.00045084375924027	0.046882	--	0	0	--	0.0329980102789514	3.540218	--	0.000433460384156133	0.029945	--	0	0	--	0	0	--	0	0	--	0.00385332143227715	0.297793	--	0	0	--	0	0	--	0.018573976508192	1.844232	--	0	0	--	0	0	--	0.00419177355474321	0.508312	--	0
NRAS_c181CtoA-r1_PlxT	p.Q61K	0.0947856932508801		0.00987121050547826	0.948895	--	0	0	--	0.00483168837607787	0.607385	--	0.00102066722713752	0.099846	--	0.000851612572826575	0.092245	--	0	0	--	0	0	--	0	0	--	0	0	--	0	0	--	0	0	--	3.01898114091389	52.054954	--	0.742952857401556	41.299697	--	4.87018607841785	66.910449	--	0.00595018266768642	0.672286	--	0
NRAS_c181CtoG-f1_PlxG	p.Q61E	0.0836356552658949		0.0430343588741191	3.106938	--	0.0225347792256431	2.184022	--	0.03227593506647	2.337116	--	0.030333692432297	2.014165	--	0.00953903846704935	0.909591	--	0.0153795713550173	1.526751	--	0.0132235049583555	1.509716	--	0.0112770619641725	1.112544	--	0.0095886269628105	0.979619	--	0.0126788710814504	1.122265	--	0.00633566047812823	0.571132	--	0.00932634944949759	1.681656	--	0.00572237739866921	1.060294	--	0.00330719726979277	0.553912	--	0.00671881198288719	1.118178	--	0.00798788758293
NRAS_c181CtoG-r1_PlxC	p.Q61L/p.Q61R	0.0316672779329256		0	0	--	0	0	--	0	0	--	0.000936253625923891	0.088016	--	0	0	--	0	0	--	0	0	--	0	0	--	0	0	--	0	0	--	0	0	--	0.0109738907815491	1.073725	--	0.00414255582955622	0.324224	--	0.0181122751893883	2.88537	--	0.0000601158913144602	0.004415	--	0
NRAS_c182AtoC-f1_PlxC	p.Q61P	0.131635182101663		0.0188733821360808	1.192273	--	0.0193408550759856	1.842435	--	0.0311560520463756	3.653699	--	0.0155245694606197	0.867585	--	0.0113747936913348	1.355781	--	0.0789183860455461	3.934422	--	0.00823980706319171	1.107621	--	0.0119335564115643	1.263396	--	0.010006326450272	1.200188	--	0.013305724055707	1.263882	--	0.0107450005080561	0.746176	--	0	0	--	0.0210381239012711	1.878201	--	0.0142909358401134	1.580443	--	0.0378642435170182	3.518204	--	0.00738132833261844
NRAS_c182AtoG-r1_PlxC	p.Q61R	0.237586751590174		0.054063913091534	6.143369	--	0.0107395740470072	1.474179	--	0.062675246446523	9.146544	--	0.0703273246186481	3.790003	--	0	0	--	0.00168725629192194	0.165665	--	0	0	--	0	0	--	0.000194748983159038	0.020836	--	0	0	--	0	0	--	0	0	--	0.0363954809038563	2.879307	--	0.0833716824371492	11.782241	--	0.044649963296654	4.461637	--	0.00228989676984151
NRAS_c182AtoT-f1_PlxT	p.Q61L	0.21315360412092		0.0122986031659305	0.332526	--	0.00127924442225316	0.05544	--	0.0358028323184814	2.132664	--	0.0254427353145689	1.185591	--	0	0	--	0	0	--	0	0	--	0	0	--	0	0	--	0	0	--	0	0	--	0.00469091548138703	0.248806	--	0.00766467101630225	0.461608	--	0.00732254376555976	0.368206	--	0.0206334552675183	1.118934	--	0
NRAS_c183AtoC-r1_PlxG	p.Q61H	0.482501150503814		0.285413156723699	12.482238	--	0.054150387166132	3.660522	--	NA	9.692414	--	NA	9.045957	--	0.00859663924612212	0.70426	--	0	0	--	0.0100777647398626	0.737665	--	0.0102298421789249	0.887285	--	0.0100386697195481	0.802394	--	0.0140306984322782	1.086001	--	NA	0.887197	--	0.0473823602465701	4.078145	--	0.0478192116758272	4.026725	--	0.0813644041778367	13.04035	--	0.054505194403429	6.74649	--	0.00190564597037834
NRAS_c183AtoG-r1_PlxC	p.Q61L/p.Q61R	0.174259100413175		0.0598268011102412	6.158707	--	0.0198038301892254	2.374889	--	0.0721282527304778	5.932141	--	0.0664618707425442	5.041285	--	0.00989328520206456	0.993716	--	0.00419567557336597	0.472426	--	0.0146967441593685	1.728417	--	0.00839684950132053	0.860254	--	0.0128000920604815	1.444211	--	0.0148739126603878	1.466701	--	0.00378122538089977	0.273293	--	0.0383711857144609	4.236727	--	0.0334380872491336	3.008939	--	0.0527150459203892	6.169512	--	0.0273019227586422	3.631556	--	0.0134661592260176
NRAS_c183AtoG-r2_PlxC	p.Q61L/p.Q61R	0.174782804396885		0.0316985345305958	2.011139	--	0.0236833100375165	2.366029	--	0.0669444129424288	7.422203	--	0.053366867853714	3.273519	--	0.0042579109651967	0.367903	--	0	0	--	0.0101989893758859	0.924095	--	0	0	--	0.0104482946575595	0.923809	--	0.00785842054655367	0.568786	--	0	0	--	0.0227205720550894	1.85729	--	0.0247149271570274	1.659682	--	0.0452838535760312	5.713196	--	0.0278105668476664	2.409234	--	0.0164825020998023
NRAS_c183AtoT-f1_PlxT	p.Q61H	0.145930568589576		0.0110100870766511	0.694885	--	0.00702493670125243	0.580103	--	0.00578052775150661	0.47488	--	0.0172846802275173	2.5816	--	0.00414774710603929	0.259447	--	0.00525136289762726	0.335024	--	0.00132049663174218	0.104577	--	0.00421556383703539	0.323583	--	0.00144432865240636	0.084228	--	0	0	--	0.00427939752817984	0.246073	--	0.00558541152967783	0.376152	--	0	0	--	0.00786033612913334	0.787636	--	0.0161345597633113	1.02678	--	0.0019917871557688
NRAS_c183AtoT-f2_PlxT	p.Q61H	0.105478644801894		0.0165940865349835	2.181422	--	0.0202233988676804	3.648056	--	0.0211710268222087	2.316406	--	0.00805572589891603	1.134612	--	0.00601030137355854	0.737083	--	0.0116887367272392	1.60153	--	0.0081184363163771	1.197788	--	0.00915614646947236	1.372975	--	0.00831766729389037	0.871047	--	0.00500968965342285	0.686234	--	0.00857069266829089	0.935624	--	0.0159858880506721	2.201023	--	0.00901492118803085	1.517485	--	0.0145447043112763	2.492871	--	0.010765193321233	1.213353	--	0.0113317428140892
NRAS_c34GtoA-r1_PlxT	p.G12S	0.209677239701165		0.0046231668724002	0.402155	--	0.00337311635391324	0.343364	--	0	0	--	0	0	--	0	0	--	0.00160403343994418	0.19508	--	0	0	--	0	0	--	0	0	--	0	0	--	0	0	--	0.000274248885496799	0.006774	--	0	0	--	0	0	--	0.00584497222931626	0.654947	--	0
NRAS_c34GtoC-f1_PlxC	p.G12R	0.0715910850753669		0.000377774425228579	0.029649	--	0	0	--	0.0119867014613017	0.785124	--	0.0144176023430349	0.891893	--	0.0127985192784051	0.618082	--	0	0	--	0	0	--	0	0	--	0.0115323990132448	0.539518	--	0	0	--	0	0	--	0	0	--	0	0	--	0.0069823430108573	0.551032	--	0	0	--	0
NRAS_c34GtoT-f1_PlxT	p.G12C	0.0100423845864902		0	0	--	0	0	--	0	0	--	0	0	--	0	0	--	0	0	--	0	0	--	0	0	--	0	0	--	0	0	--	0	0	--	0	0	--	0	0	--	0	0	--	0	0	--	0
NRAS_c35GtoA-r1_PlxT	p.G12D	0.0768187074658715		0	0	--	0	0	--	0	0	--	0.00435414913621367	0.548961	--	0	0	--	0.000420747126936809	0.033727	--	0	0	--	0	0	--	0.00664009043802978	0.484207	--	0	0	--	0	0	--	0	0	--	0	0	--	0	0	--	0	0	--	0.00242314976568674
NRAS_c35GtoC-f1_PlxC	p.G12A	0.0797690851116912		0	0	--	0.00717037344709901	0.479554	--	0	0	--	0.0119835971910683	0.875187	--	0	0	--	0	0	--	0.0040330516940102	0.188689	--	0	0	--	0	0	--	0.0183160164116214	0.760937	--	0	0	--	0	0	--	0.0000279191504976075	0.001517	--	0	0	--	0	0	--	0.00403340515446848
NRAS_c35GtoT-f1_PlxT	p.G12V	0.0930633090285786		0.00902248555268186	0.6191	--	0.00375544894997103	0.359732	--	0.00867180612766929	0.731907	--	0.0145350802596393	1.013738	--	0.0169032261628386	0.762032	--	0.0136382832646605	0.598531	--	0.0189538590236376	0.847646	--	0	0	--	0	0	--	0.0113316717301445	0.446649	--	0.0145625692653091	0.597437	--	0.00747393959205533	0.50838	--	0	0	--	0.00702295513560622	0.565195	--	0.00998342047326964	0.822733	--	0.00884948877075162
NRAS_c37GtoC-f1_PlxC	p.G13R	0.0788497778055681		0.0132928820843231	0.729453	--	0.0169482614994854	1.175081	--	0	0	--	0	0	--	0	0	--	0	0	--	0	0	--	0	0	--	0	0	--	0	0	--	0	0	--	0.00195980683768698	0.123675	--	0	0	--	0.00643970772618068	0.506883	--	0.00738300332362718	0.506207	--	0
NRAS_c37GtoC-r1_PlxG	p.G13R	0.198368999265794		0.0726160621416377	3.25368	--	0.0466433731664118	3.10839	--	NA	1.495323	--	NA	0.674781	--	0.0183385713142448	1.485453	--	0.0773225122939119	0.822792	--	0.0279836070157333	2.028886	--	0.024793083444861	2.102037	--	0.0183064855487274	1.406051	--	0.0204745174276003	1.554592	--	NA	0	--	0.0134450561254858	1.113677	--	0.0207636808005637	1.744825	--	0.00539021204364961	0.780021	--	0.00827845245578377	0.941174	--	0
NRAS_c37GtoT-f1_PlxT	p.G13C	0.0400248096755424		0	0	--	0	0	--	0	0	--	0	0	--	0	0	--	0	0	--	0	0	--	0	0	--	0	0	--	0	0	--	0	0	--	0	0	--	0	0	--	0	0	--	0	0	--	0
NRAS_c38GtoA-r1_PlxT	p.G13D	0.124419072117003		0.00788445598788112	0.689048	--	0	0	--	0	0	--	0.000583010978307072	0.050234	--	0.00931771057388019	0.784922	--	0.00237157355125997	0.151322	--	0.00982443753098196	0.862312	--	0.00710920930516416	0.693344	--	0.0014580195253252	0.149163	--	0.0100310416295296	0.714527	--	0.0102512317813815	1.015193	--	0.00408094046078016	0.347391	--	0.00605161550181096	0.545203	--	0	0	--	0	0	--	0.00426467361222312
NRAS_c38GtoC-r1_PlxG	p.G13A	0.140147487770275		0.0186496928685414	1.371281	--	0.0325189214575463	2.226013	--	0.0108451251874027	0.700831	--	0.0127043963279976	0.724134	--	0.00898689164467156	0.899432	--	0.0172602583583812	1.853521	--	0.0136997390386859	1.421302	--	0.0119357042294344	1.072183	--	0.0179584466282776	1.889844	--	0.0100761962535555	0.900234	--	0.0140411606856192	1.038783	--	0.0049121519330515	1.085099	--	0.00522414046270718	1.022433	--	0.0000278605020589107	0.004401	--	0.0028881552442499	0.493163	--	0.00831334176782214
NRAS_c38GtoT-f1_PlxT	p.G13V	0.0348429977133041		0.0123974851854127	1.091398	--	0.000739980747696946	0.059146	--	0	0	--	0	0	--	0	0	--	0.0028785197736101	0.263422	--	0	0	--	0	0	--	0.00355998012891773	0.374142	--	0	0	--	0	0	--	0.000153887932747004	0.014785	--	0.00108114045677096	0.114445	--	0.00372130767739127	0.414981	--	0.000683584746902242	0.068887	--	0
RAC1_c85CtoT-f1_PlxT	p.P29S	0.554274000008958		0	0	--	0	0	--	0.00689260427026453	0.830242	--	0.0035716883184569	0.23496	--	0.0110980271180786	1.213874	--	0.00713889604588462	0.624622	--	0.00660699053880937	0.582467	--	0.00801082352518206	0.751353	--	0	0	--	0.0088705296965112	0.818544	--	0.00756035430784162	0.698526	--	0	0	--	0.00441296302083667	0.475067	--	0.006474563641383	0.804428	--	0.0037323923928395	0.405207	--	0
RPS27_c238CtoT-f1_PlxT	p.UTR_MUT	0.0376958809714924		0	0	--	0.00562570533040023	0.620134	--	0	0	--	0	0	--	0	0	--	0	0	--	0.00802778953965965	0.801506	--	0	0	--	0	0	--	0.00353830692033698	0.30345	--	0.00501407848462093	0.410064	--	0.000049357681536561	0.005026	--	0.0106731596645197	0.794881	--	0	0	--	0.00425568205894954	0.515685	--	0
RQCD1_c392CtoT-f1_PlxT	p.P131L	0.646388266585281		0.0266167913179473	0.972681	--	0.00845731118976432	1.078435	--	0.0239447799380769	3.444588	--	0.0265920090642312	1.885416	--	0.00577328260309866	0.84886	--	0.00698548968648437	0.822494	--	0.00376113088114161	0.472317	--	0.00765379893370194	1.015365	--	0.00436456813018038	0.645231	--	0.00769897606138623	0.984513	--	0.00710681982901808	0.8543	--	0.015866722921247	1.826678	--	0.011011950613718	1.156244	--	0.0206662263238377	3.144827	--	0	0	--	0.0125151756644373
SDHD_c111957523-f1_PlxT	Chr11:111, 957,523 C>T, 'mut1'	0.815833061078327		0.0733080084116633	8.509479	--	0.0760722315255186	13.531926	--	0.0342286911039225	4.105911	--	0.00481063327205824	0.665385	--	0.0461896619639906	5.396951	--	0.0364437544128194	3.674173	--	0.0285254059865054	3.971813	--	0.0241311480437094	2.964471	--	0.0578942393074724	6.408993	--	0.0383377055662832	4.264989	--	0.0600502467645811	5.595953	--	0.0531103880825263	5.891884	--	0.28285497111872	30.765154	--	0.0486716775174496	7.996927	--	0.0675402602610289	9.395266	--	0.036996630739318
SDHD_c111957541CtoT-f1_PlxT	Chr11:111,957,541 C>T, 'mut2'	0.429417796543834		0.0345863552354101	2.600472	--	0.0391802838232926	2.655269	--	0.016537911687014	1.354272	--	0	0	--	0.00271604443454763	0.179026	--	0.0129408135296539	0.88944	--	0	0	--	0	0	--	0.0102643804464321	0.670099	--	0.0249927460767012	1.800783	--	0.00980164990593385	0.64694	--	0.0197084242388565	1.501514	--	0.0191401931000079	1.68407	--	0.0147563815525857	1.058831	--	0.0144760122675615	1.124146	--	0
SDHD_c111957544CtoT-f1_PlxT	Chr11:111, 957,544 C>T, 'mut3'	0.309918160338433		0.0032398216131223	0.142851	--	0.0336436411024492	3.400092	--	0.0230405679270464	2.702977	--	0.0220570988650569	1.444402	--	0.00931565770962418	0.707923	--	0.0113482755505454	0.760603	--	0.00579274169301474	0.401584	--	0.00446200830997896	0.323484	--	0.00445423688819442	0.368428	--	0.0335495634415348	2.052686	--	0.00637137097862166	0.42665	--	0.0245068180176031	1.953268	--	0.0135945523147215	0.872681	--	0.0218500272496211	2.607734	--	0.0516019043565458	5.480741	--	0.0154303080391963
YAE1D1_c39605965GtoA-r1_PlxT	Chr7:g.39605965 G>A, 'mut1'	0.199828923356993		0.0258832905632445	1.877406	--	0.0383240530351145	3.577641	--	0.00969651211974487	1.181107	--	0.0042771156461029	0.378286	--	0	0	--	0	0	--	0	0	--	0	0	--	0.00222616444181928	0.158764	--	0	0	--	0	0	--	0.00289365287788657	0.254208	--	0	0	--	0.0129540337282446	1.250108	--	0.00556359856252785	0.567647	--	0
YAE1D1_c39605969GtoA-r1_PlxT	Chr7:g.39605969 G>A, 'mut2'	0.62593518288255		0.0853685004224882	4.555559	--	0	0	--	0	0	--	0	0	--	0.160502589130683	7.581585	--	0.1701830079919	9.58037	--	0.161378378899063	8.673784	--	0.166710978114481	10.266791	--	0.158071217949979	8.738201	--	0.180318304366618	10.820576	--	0.159610270577349	10.05841	--	0	0	--	0.0787672970732651	4.794914	--	0.0900126014050944	5.211191	--	0	0	--	0
Process1_PlxC			3.60349785480856			107.0504			132.902194			80.018248			58.098293			111.114851			158.174692			41.213842			67.829345			43.428737			130.161696			25.555968			51.535145			71.385726			49.66546			105.526368
Process10_PlxT			1.12819763566604			64.9681			84.875399			43.506583			45.951734			105.01206			70.328004			28.530988			59.415119			38.425702			97.593247			14.028013			52.299432			55.82086			35.999974			47.387991
Process11_PlxT			0			64.6084			57.909683			39.296701			47.103559			70.684212			35.621591			25.616154			61.602921			26.501937			77.134718			6.586877			49.351			53.801501			49.527842			66.880855
Process12_PlxC			0.994156618543442			39.4572			43.906091			36.944479			29.378715			97.519728			121.171215			34.189673			70.608231			37.665653			103.498886			31.928819			36.148717			22.082218			59.845313			78.716938
Process2_PlxC			0			51.2249			67.686254			81.842919			23.938854			65.122993			90.721096			23.065557			58.041412			34.973811			104.85856			34.889297			46.17525			40.243458			52.736108			58.387695
Process3_PlxG			0.604417988761074			54.8817			47.090307			32.549182			29.87426			101.076688			95.221691			23.022772			67.814472			38.426329			108.806761			36.052771			29.582519			52.368281			46.019188			72.772097
Process4_PlxG			0			95.5184			114.106756			81.481368			68.762604			114.140222			105.178406			48.22314			77.449981			43.005205			142.999925			33.775067			102.552072			89.684153			51.581896			42.603567
Process5_PlxT			0			59.2505			48.815251			55.279866			37.242805			134.575551			111.217479			26.10799			87.165			39.404419			84.830594			27.512789			42.439106			39.895654			24.332576			66.271539
Process6_PlxT			0			43.3449			69.931155			84.18894			23.983015			119.244294			113.221578			21.520538			89.869627			49.26421			132.557879			37.59148			49.983606			53.592227			21.511344			32.448626
Process7_PlxT			2.6771025630681			125.7661			119.297839			64.686634			69.928767			72.502741			79.903782			22.709986			53.870009			20.367752			99.90856			24.734615			60.286108			46.654298			37.284628			61.086179
Process8_PlxC			0			100.3915			82.438742			84.282889			26.613165			128.343989			106.624287			29.089936			63.343527			44.59004			114.262271			25.809667			39.816678			37.718903			46.752781			56.433963
Process9_PlxT			1.42154928995294			79.7610			57.810194			59.855289			33.776323			42.143411			73.373395			10.665826			35.056924			18.628031			53.077065			14.700063			49.793496			76.492692			56.109441			90.39838
[truncated: 35 more columns]
