# Supplementary material for: Mutation analysis in individual circulating tumor cells depicts intratumor heterogeneity in melanoma
Source: EMBO Mol Med. 2024 Jun 19;16(7):6. doi: 10.1038/s44321-024-00082-6 (PMC11250829; doi:10.1038/s44321-024-00082-6)
Supplement: Supplementary file 7 — Data Set EV 4 [file 44321_2024_82_MOESM7_ESM.xlsx]

## Sheet: Feuil1
Dataset EV 4. Parameters used for calling mutations in melanoma CTC.
CTC isolated with Parsortix® at all time points and with Cellsearch® are also included. Values of CTCs excluded because of positive signals in leukocytes are in italic.
Assay		Normalized intensity' leukocytes threshold	CTC_ID	CTC_Normalized intensity	CTC_SNR
BRAF_c1779TtoG-f1_PlxG	p.D594N	0.350996114076567
BRAF_c1780GtoA-r1_PlxT	p.D594N	0.584058779639068	MEL32_1688	0.846626186946292	48.102405
BRAF_c1780GtoA-r1_PlxT	p.D594N	0.584058779639068	MEL23_562	0.673252687214008	49.002144
BRAF_c1780GtoC-f1_PlxC	p.D594H	0.0244628383813842
BRAF_c1781AtoT-f1_PlxT	p.D594V	0.0815648681872709
BRAF_c1782TtoA-r1_PlxT	p.D594E	0.135801733369294
BRAF_c1798GtoA-ASO_PlxT	p.V600K	0.436133901843693
BRAF_c1798GtoA-r1_PlxT	p.V600M	0.404722520647073	MEL31_60	0.517604894212167	21.929697
BRAF_c1798GtoA-r1_PlxT	p.V600M	0.404722520647073	MEL24_1	0.461662745122652	32.523387
BRAF_c1798GtoA-r1_PlxT	p.V600M	0.404722520647073	MEL30_1033	4.70552527596281	74.138876
BRAF_c1798GtoA-r1_PlxT	p.V600M	0.404722520647073	MEL32_1688	0.949828284842528	47.200182
BRAF_c1799TtoA-r1_PlxT	p.V600E	0.21180682540808	MEL31_A12	4.59506209416138	77.030478
BRAF_c1799TtoA-r1_PlxT	p.V600E	0.21180682540808	MEL25_117_3	0.829813021889307	31.421088
BRAF_c1799TtoA-r1_PlxT	p.V600E	0.21180682540808	MEL31_C12	3.30774334873785	55.337454
BRAF_c1799TtoA-r1_PlxT	p.V600E	0.21180682540808	MEL31_E12	4.53064430588742	71.306123
BRAF_c1799TtoA-r1_PlxT	p.V600E	0.21180682540808	MEL31_G12	2.56392475204178	54.833541
BRAF_c1799TtoA-r1_PlxT	p.V600E	0.21180682540808	MEL31_H12	4.39343072706198	56.346562
BRAF_c1799TtoA-r1_PlxT	p.V600E	0.21180682540808	MEL22_551	5.88160893216758	72.01972
BRAF_c1799TtoA-r1_PlxT	p.V600E	0.21180682540808	MEL31_109	1.28167172191164	41.247181
BRAF_c1799TtoA-r1_PlxT	p.V600E	0.21180682540808	MEL31_113	0.637146617686346	24.826812
BRAF_c1799TtoA-r1_PlxT	p.V600E	0.21180682540808	MEL31_116	1.21551320508508	39.786509
BRAF_c1799TtoA-r1_PlxT	p.V600E	0.21180682540808	MEL31_185	8.38406599308376	75.819388
BRAF_c1799TtoA-r1_PlxT	p.V600E	0.21180682540808	MEL31_221	2.17636484721599	51.027419
BRAF_c1799TtoA-r1_PlxT	p.V600E	0.21180682540808	MEL31_222	0.594097588577047	21.23102
BRAF_c1799TtoA-r1_PlxT	p.V600E	0.21180682540808	MEL31_224	2.10395360662006	50.485836
BRAF_c1799TtoA-r1_PlxT	p.V600E	0.21180682540808	MEL31_63	0.426820182024781	16.645715
BRAF_c1799TtoA-r1_PlxT	p.V600E	0.21180682540808	MEL31_85	5.12381165753796	47.422308
BRAF_c1799TtoA-r1_PlxT	p.V600E	0.21180682540808	MEL31_90	0.704557695403037	24.789622
BRAF_c1799TtoA-r1_PlxT	p.V600E	0.21180682540808	MEL31_96	0.478403179249462	20.818239
BRAF_c1799TtoA-r1_PlxT	p.V600E	0.21180682540808	MEL31_98	7.38555955905973	72.815238
BRAF_c1799TtoA-r1_PlxT	p.V600E	0.21180682540808	MEL17_545	2.09046925404676	49.68078
BRAF_c1799TtoA-r1_PlxT	p.V600E	0.21180682540808	MEL30_1017	0.473892672908911	20.327937
BRAF_c1799TtoA-r1_PlxT	p.V600E	0.21180682540808	MEL30_1029x	0.649254426971413	29.233646
BRAF_c1799TtoA-r1_PlxT	p.V600E	0.21180682540808	MEL30_999	0.419089444123853	13.572571
BRAF_c1799TtoA-r2_PlxT	p.V600E	0.161998703496228	MEL31_A12	3.9514950535577	54.172811
BRAF_c1799TtoA-r2_PlxT	p.V600E	0.161998703496228	MEL31_C12	3.3885957539775	67.116683
BRAF_c1799TtoA-r2_PlxT	p.V600E	0.161998703496228	MEL31_E12	4.66165481645419	99.819325
BRAF_c1799TtoA-r2_PlxT	p.V600E	0.161998703496228	MEL31_G12	2.63631864850086	63.107081
BRAF_c1799TtoA-r2_PlxT	p.V600E	0.161998703496228	MEL31_H12	4.39927024330182	51.660293
BRAF_c1799TtoA-r2_PlxT	p.V600E	0.161998703496228	MEL22_551	5.36884366739417	101.093261
BRAF_c1799TtoA-r2_PlxT	p.V600E	0.161998703496228	MEL31_105	0.173617309477484	13.106709
BRAF_c1799TtoA-r2_PlxT	p.V600E	0.161998703496228	MEL31_109	0.681656150844178	44.753852
BRAF_c1799TtoA-r2_PlxT	p.V600E	0.161998703496228	MEL31_113	0.515293006044224	34.069162
BRAF_c1799TtoA-r2_PlxT	p.V600E	0.161998703496228	MEL31_116	0.459518507706544	34.395536
BRAF_c1799TtoA-r2_PlxT	p.V600E	0.161998703496228	MEL31_185	6.28809391533785	72.987623
BRAF_c1799TtoA-r2_PlxT	p.V600E	0.161998703496228	MEL31_221	1.00557815117132	46.115595
BRAF_c1799TtoA-r2_PlxT	p.V600E	0.161998703496228	MEL31_222	0.331381581373588	18.643541
BRAF_c1799TtoA-r2_PlxT	p.V600E	0.161998703496228	MEL31_224	1.6841707215523	61.848821
BRAF_c1799TtoA-r2_PlxT	p.V600E	0.161998703496228	MEL31_63	0.293103200390317	20.766097
BRAF_c1799TtoA-r2_PlxT	p.V600E	0.161998703496228	MEL31_85	4.0027	79.532494
BRAF_c1799TtoA-r2_PlxT	p.V600E	0.161998703496228	MEL31_90	0.39032944316218	23.744386
BRAF_c1799TtoA-r2_PlxT	p.V600E	0.161998703496228	MEL31_98	6.03564290610896	66.918687
BRAF_c1799TtoA-r2_PlxT	p.V600E	0.161998703496228	MEL17_545	2.03851409263248	61.109197
BRAF_c1799TtoA-r2_PlxT	p.V600E	0.161998703496228	MEL29_2	0.324398058784712	27.174756
BRAF_c1799TtoA-r2_PlxT	p.V600E	0.161998703496228	MEL30_1017	0.441057565287136	40.416841
BRAF_c1799TtoA-r2_PlxT	p.V600E	0.161998703496228	MEL30_1029x	0.525642552565886	41.424264
BRAF_c1799TtoA-r2_PlxT	p.V600E	0.161998703496228	MEL30_999	0.309027256859205	25.132149
BRAF_c1799TtoG-ASO_PlxG	p.V600R_GT>AG	0.0123114660702593
BRAF_c1799TtoG-f1_PlxG	p.V600G	1.61690322616632
BRAF_c1799TtoG-r1_PlxC	p.V600G	0.0514197465972041	MEL24_12	0.203033098371637	15.969124
BRAF_c1799TtoG-r2_PlxC	p.V600G	0.0569399092276449
BRAF_c1800GtoA-r1_PlxT	p.V600E_TG>AA	6.69491567472882
BRAF_c1800GtoT-ASO_PlxT	p.V600D_TG>AT	0.0140142304164315
BRAF_c1801AtoG-r1_PlxC	p.K601E	1.86827059317584	MEL26_2_342	5.42394547272179	75.66046
BRAF_c1801AtoG-r1_PlxC	p.K601E	1.86827059317584	MEL21_120	2.0003058964038	60.642765
BRAF_c1801AtoG-r1_PlxC	p.K601E	1.86827059317584	MEL21_A12	4.78543856092033	72.10439
BRAF_c1801AtoG-r2_PlxC	p.K601E	1.94941279115894	MEL26_2_342	9.14771427161739	105.429321
BRAF_c1801AtoG-r2_PlxC	p.K601E	1.94941279115894	MEL21_120	5.25282945491121	83.641172
BRAF_c1801AtoG-r2_PlxC	p.K601E	1.94941279115894	MEL21_A12	5.22815040542026	54.617862
CDKN2A_c238CtoT-f1_PlxT	p.R80*	1.45568433385022
CDKN2A_c238CtoT-f2_PlxT	p.R80*	1.03382365821658	MEL30_1038	1.41888101470489	49.71857
CTNNB1_c110CtoA-r1_PlxT	p.S37Y	0.0939708056114198	MEL27_478	3.74678294491479	78.444753
CTNNB1_c110CtoA-r1_PlxT	p.S37Y	0.0939708056114198	MEL31_84	4.09501289215723	78.657533
CTNNB1_c110CtoA-r1_PlxT	p.S37Y	0.0939708056114198	MEL32_1672a	5.44535557500896	86.513989
CTNNB1_c133TtoC-f1_PlxC	p.S45P	0.208151006843606	MEL24_12	0.634928162317242	32.906935
CTNNB1_c133TtoC-f1_PlxC	p.S45P	0.208151006843606	MEL32_1693	1.58925960931825	58.562989
CTNNB1_c134CtoA-r1_PLxT	p.S45Y	0.0727470067838537
CTNNB1_c134CtoT-f1_PlxT	p.S45F	0.597732816882058
IDH1_c394CtoT-f2_PlxT	p.R132C	0.147603130356039	MEL25_114	0.304068274411368	25.162365
IDH1_c395GtoA-r1_PlxT	p.R132H	4.06811356768783	MEL27_477x2D	5.47459159553219	77.627604
IDH1_c395GtoA-r1_PlxT	p.R132H	4.06811356768783	MEL30_1004	4.44959	51.513283
IDH1_c395GtoA-r2_PlxT	p.R132H	3.24880270200808	MEL27_477x2D	5.35345777075453	73.043565
KIT_c1669TtoA-r1_PlxT	p.W557R	0.617811435051258	MEL27_477x2D	1.7356294585083	45.154388
KIT_c1669TtoA-r2_PlxT	p.W557R	0.391774044794459
KIT_c1676TtoA-r1_PlxT	p.V559D	0.110619961267337
KIT_c1676TtoC-f1_PlxC	p.V559A	0.210985761537936	MEL31_113	0.248680460003082	24.184124
KIT_c1676TtoC-f2_PlxC	p.V559A	0.181505388679784
KIT_c1727TtoC-f2_PlxC	p.L576P	1.06828932491469	MEL27_479	1.3490693697724	25.15493
KIT_c1727TtoC-f2_PlxC	p.L576P	1.06828932491469	MEL26_3_1276	3.81172363704514	56.254675
KIT_c1924AtoG-r1_PlxC	p.K642E	0.0509659007040417
KIT_c2446GtoC-r1_PlxG	p.D816H	0.0453051729032612
KIT_c2447AtoT-f1_PlxT	p.D816V	0.0298205269114792
MAP2K1_c1144AtoC-f1_PlxC	p.N382H	0.0934278960628365	MEL31_D12	0.236761442101433	11.863271
MAP2K1_c1144AtoC-f1_PlxC	p.N382H	0.0934278960628365	MEL31_E12	0.27620183594807	14.919376
MAP2K1_c157TtoC-f1_PlxC	p.F53L	0.228453260045313	MEL27_484	0.2547893834778	12.354249
MAP2K1_c157TtoC-f1_PlxC	p.F53L	0.228453260045313	MEL25_116	1.08210890987004	41.897761
MAP2K1_c157TtoC-f1_PlxC	p.F53L	0.228453260045313	MEL31_71l	0.318179020128007	17.295779
MAP2K1_c157TtoC-f1_PlxC	p.F53L	0.228453260045313	MEL31_72l	0.313429167597454	18.887918
MAP2K1_c157TtoC-f1_PlxC	p.F53L	0.228453260045313	MEL31_92	0.326175027742024	19.091548
MAP2K1_c157TtoC-f2_PlxC	p.F53L	0.275742699306576	MEL25_116	0.569945294837383	35.620519
MAP2K1_c332TtoG-f1_PlxG	p.I111S	1.42995088996517
MAP2K1_c332TtoG-r1_PlxC	p.I111S	0.0328968486948022
MAP2K1_c362GtoC-f1_PlxC	p.C121S	0.80209963514846
MAP2K1_c370CtoT-f1_PlxT	p.P124S	0.462933800109517
MAP2K1_c370CtoT-f2_PlxT	p.P124S	0.307170804182343
MAP2K1_c607GtoA-r2_PlxT	p.E203K	0.44818699242798
MAP2K1_c790CtoT-f1_PlxT	p.P264S	0.14566460417865
NRAS_c181CtoA-r1_PlxT	p.Q61K	0.0947856932508801	MEL33_393	5.34792023664059	48.727366
NRAS_c181CtoA-r1_PlxT	p.Q61K	0.0947856932508801	MEL33_380	4.59333377380595	57.5513
NRAS_c181CtoA-r1_PlxT	p.Q61K	0.0947856932508801	MEL31_99	0.148953224105682	20.42573
NRAS_c181CtoG-f1_PlxG	p.Q61E	0.0836356552658949
NRAS_c181CtoG-r1_PlxC	p.Q61L/p.Q61R	0.0316672779329256
NRAS_c182AtoC-f1_PlxC	p.Q61P	0.131635182101663
NRAS_c182AtoG-r1_PlxC	p.Q61R	0.237586751590174	MEL18_1201	0.269710022609074	26.902934
NRAS_c182AtoG-r1_PlxC	p.Q61R	0.237586751590174	MEL26_3_1285	0.338901590617863	32.332752
NRAS_c182AtoG-r1_PlxC	p.Q61R	0.237586751590174	MEL25_116	1.0555761134549	53.703842
NRAS_c182AtoG-r1_PlxC	p.Q61R	0.237586751590174	MEL21_A12	4.468640748823	44.640778
NRAS_c182AtoG-r1_PlxC	p.Q61R	0.237586751590174	MEL30_1011a	1.75495373093383	58.021157
NRAS_c182AtoG-r1_PlxC	p.Q61R	0.237586751590174	MEL30_1034	0.270812630369801	26.948041
NRAS_c182AtoG-r1_PlxC	p.Q61R	0.237586751590174	MEL30_1217	0.867249905142822	45.454617
NRAS_c182AtoG-r1_PlxC	p.Q61R	0.237586751590174	MEL30_937	2.29346930637838	53.848235
NRAS_c182AtoG-r1_PlxC	p.Q61R	0.237586751590174	MEL30_991	0.798120464932742	43.004787
NRAS_c182AtoG-r1_PlxC	p.Q61R	0.237586751590174	MEL32_1669b	6.70771395324626	97.063968
NRAS_c182AtoG-r1_PlxC	p.Q61R	0.237586751590174	MEL32_1671	0.849077787112851	38.344174
NRAS_c182AtoG-r1_PlxC	p.Q61R	0.237586751590174	MEL32_1672a	1.43641634538916	56.138077
NRAS_c182AtoG-r1_PlxC	p.Q61R	0.237586751590174	MEL32_1681	5.51903199782354	88.147225
NRAS_c182AtoG-r1_PlxC	p.Q61R	0.237586751590174	MEL32_1701a	8.3770714956363	90.96779
NRAS_c182AtoT-f1_PlxT	p.Q61L	0.21315360412092
NRAS_c183AtoC-r1_PlxG	p.Q61H	0.482501150503814
NRAS_c183AtoG-r1_PlxC	p.Q61L/p.Q61R	0.174259100413175
NRAS_c183AtoG-r2_PlxC	p.Q61L/p.Q61R	0.174782804396885
NRAS_c183AtoT-f1_PlxT	p.Q61H	0.145930568589576
NRAS_c183AtoT-f2_PlxT	p.Q61H	0.105478644801894
NRAS_c34GtoA-r1_PlxT	p.G12S	0.209677239701165	MEL25_113	0.344439218939388	19.833645
NRAS_c34GtoC-f1_PlxC	p.G12R	0.0715910850753669
NRAS_c34GtoT-f1_PlxT	p.G12C	0.0100423845864902
NRAS_c35GtoA-r1_PlxT	p.G12D	0.0768187074658715
NRAS_c35GtoC-f1_PlxC	p.G12A	0.0797690851116912
NRAS_c35GtoT-f1_PlxT	p.G12V	0.0930633090285786
NRAS_c37GtoC-f1_PlxC	p.G13R	0.0788497778055681
NRAS_c37GtoC-r1_PlxG	p.G13R	0.198368999265794
NRAS_c37GtoT-f1_PlxT	p.G13C	0.0400248096755424
NRAS_c38GtoA-r1_PlxT	p.G13D	0.124419072117003	MEL33_385	0.150716017707435	17.85705
NRAS_c38GtoC-r1_PlxG	p.G13A	0.140147487770275
NRAS_c38GtoT-f1_PlxT	p.G13V	0.0348429977133041
RAC1_c85CtoT-f1_PlxT	p.P29S	0.554274000008958
RPS27_c238CtoT-f1_PlxT	p.UTR_MUT	0.0376958809714924
RQCD1_c392CtoT-f1_PlxT	p.P131L	0.646388266585281	MEL25_116	0.7284634688084	40.01109
SDHD_c111957523-f1_PlxT	Chr11:111, 957,523 C>T	0.815833061078327
SDHD_c111957541CtoT-f1_PlxT	Chr11:111,957,541 C>T	0.429417796543834
SDHD_c111957544CtoT-f1_PlxT	Chr11:111, 957,544 C>T	0.309918160338433	MEL22_550	1.00460510923431	53.631193
SDHD_c111957544CtoT-f1_PlxT	Chr11:111, 957,544 C>T	0.309918160338433	MEL31_63	0.439014474192274	31.092053
YAE1D1_c39605965GtoA-r1_PlxT	Chr7:g.39605965 G>A	0.199828923356993
YAE1D1_c39605969GtoA-r1_PlxT	Chr7:g.39605969 G>A	0.62593518288255
