# Supplementary material for: Mutation analysis in individual circulating tumor cells depicts intratumor heterogeneity in melanoma
Source: EMBO Mol Med. 2024 Jun 19;16(7):6. doi: 10.1038/s44321-024-00082-6 (PMC11250829; doi:10.1038/s44321-024-00082-6)
Supplement: Supplementary file 8 — Data Set EV 5 [file 44321_2024_82_MOESM8_ESM.xlsx]

## Sheet: Feuil1
Dataset Expanded View 5. cfDNA characteristics (concentration, white blood cell contamination) and mutation detail for each melanoma patient.
Patient ID	cfDNA concentration (ng/ul)	Copies	Concentration LIQ, (ng/ul)	WBC contamination (%)	mutation	assay	area	height	SNR	allele frequency	Calculated VAF
MEL1	1.21	442	0.982222	0	BRAF V600E	BRAF_c1800GtoA-r1_PlxT	97.215828	13.684548	39.158512	0.984240891069588	>2
MEL2	80.6	87804	195.12	0	BRAF V600E	BRAF_c1799TtoA-r1_PlxT	168.452512	20.042594	46.457226	1.458465318811	1.3
MEL2	80.6	87804	195.12	0	BRAF V600E	BRAF_c1799TtoA-r2_PlxT	134.293029	18.725678	57.880591	1.28894829179695	1.6
MEL2	80.6	87804	195.12	0	RAC1 P29S	RAC1_c85CtoT-f1_PlxT	141.127849	16.035058	44.052384	1.20467351359149	>2
MEL3	1.07	498	1.10667	8.7028	BRAF V600E	BRAF_c1799TtoA-r1_PlxT	403.675383	51.246522	58.533275	4.03428636957731	>2
MEL3	1.07	498	1.10667	8.7028	BRAF V600E	BRAF_c1799TtoA-r2_PlxT	500.363136	64.551232	92.731686	3.63819454338754	>2
MEL4	3.08	1514	3.36444	7.5571	-
MEL5	0.095	103	0.228889	0	-
MEL6	2.12	1220	2.71111	7.4034	-	-
MEL7	0.358	235	0.522222	0	-
MEL8	0.512	413	0.917778	2.9014	NRAS Q61K	NRAS_c181CtoA-r1_PlxT	28.679618	3.121178	18.625315	0.0388777910875399	0.22
MEL9	0.35	196	0.435556	0	-
MEL10	0.37	218	0.484444	5.348	BRAF V600E	BRAF_c1799TtoA-r1_PlxT	71.672029	7.927808	25.438213	0.558192713128127	0.48
MEL10	0.37	218	0.484444	5.348	BRAF V600E	BRAF_c1799TtoA-r2_PlxT	81.448497	11.33966	44.209257	0.67133615603317	0.67
MEL11	0.632	356	0.791111	7.824	NRAS Q61R	NRAS_c182AtoG-r1_PlxC	151.884018	20.027038	49.357072	1.02649686513346	1.45
MEL11	0.632	356	0.791111	7.824	RAC1 P29S	RAC1_c85CtoT-f1_PlxT	67.740527	8.087401	37.69899	0.492053459787454	1.1
MEL12	1.45	616	1.36889	2.0729	-
MEL13	0.6	471	1.04667	0	-
MEL14	4.19	NA	NA	NA	BRAF V600E	BRAF_c1799TtoA-r1_PlxT	1759.830989	141.005448	57.60942	7.32396027293168	>2
MEL14	4.19	NA	NA	NA	BRAF V600E	BRAF_c1799TtoA-r2_PlxT	1125.584719	99.790253	84.336966	4.51807333916688	>2
MEL14	4.19	NA	NA	NA	RAC1 P29S	RAC1_c85CtoT-f1_PlxT	88.439006	6.96423	18.973464	1.20467351359149	>2
MEL15	2.57	NA	NA	NA	RAC1 P29S	RAC1_c85CtoT-f1_PlxT	71.173335	5.417794	22.007764	0.344982742943192	0.74
MEL15_1	0.382	NA	NA	NA	BRAF K601E	BRAF_c1801AtoG-r2_PlxC	632.059585	56.940763	46.867349	2.96473220766543	>2
MEL15_1	0.382	NA	NA	NA	RAC1 P29S	RAC1_c85CtoT-f1_PlxT	82.876654	6.520521	25.006078	0.325957220561743	0.7
MEL16	1.12	326	0.724444	0	BRAF V600E	BRAF_c1799TtoA-r1_PlxT	349.657739	41.39359	57.796057	5.1835839360639	>2
MEL16	1.12	326	0.724444	0	BRAF V600E	BRAF_c1799TtoA-r2_PlxT	525.273849	65.944531	101.470342	5.84015182222496	>2
MEL16	1.12	326	0.724444	0	NRAS Q61K	NRAS_c181CtoA-r1_PlxT	61.394862	6.68688	29.941125	0.562530101241346	>2
MEL17	0.156	172	0.382222	0.4902	-
MEL18	0.952	390	0.866667	0	BRAF V600E	BRAF_c1799TtoA-r1_PlxT	401.345903	25.53566	58.138966	3.64278644188841	>2
MEL18	0.952	390	0.866667	0	BRAF V600E	BRAF_c1799TtoA-r2_PlxT	359.429172	28.19507	63.602166	3.60812484687345	>2
MEL18	0.952	390	0.866667	0	RQCD1 P131L	RQCD1_c392CtoT-f1_PlxT	206.919715	21.398524	49.552181	1.77281952939413	>2
MEL19	0.336	187	0.415556	0	-
MEL20	102	55284	122.853	0	-
MEL21	141	124503	276.673	1.5482	BRAF K601E	BRAF_c1801AtoG-r1_PlxC	366.396136	49.073568	58.807272	5.1214541617702	>2
MEL21	141	124503	276.673	1.5482	BRAF K601E	BRAF_c1801AtoG-r2_PlxC	563.396006	73.349524	81.437242	5.38140888544072	>2
MEL22	3.06	1418	3.15111	0.8349	-
MEL23	0.83	474	1.05333	3.7537	-	-
MEL24	0.814	281	0.624444	4.3974	-
MEL25	1.41	536	1.19111	0	BRAF V600E	BRAF_c1799TtoA-r1_PlxT	150.251635	17.790453	48.590124	1.38192933390526	1.23
MEL25	1.41	536	1.19111	0	BRAF V600E	BRAF_c1799TtoA-r2_PlxT	64.968418	8.001611	40.913706	1.21309246681242	1.28
MEL25	1.41	536	1.19111	0	MAP2K1 P124S	MAP2K1_c370CtoT-f1_PlxT	34.838405	4.659554	33.819173	0.318868154868152	0.54
MEL25	1.41	536	1.19111	0	MAP2K1 P124S	MAP2K1_c370CtoT-f2_PlxT	33.097814	4.856724	36.652635	0.360553324891735	0.59
MEL26	0.274	185	0.411111	0.4529	BRAF V600E	BRAF_c1799TtoA-r1_PlxT	202.667258	25.53566	58.138966	2.77704060639192	>2
MEL26	0.274	185	0.411111	0.4529	BRAF V600E	BRAF_c1799TtoA-r2_PlxT	208.127989	28.19507	63.602166	2.30956536009794	>2
MEL26_2	1.61				-
MEL26_3	0.572				-
MEL27	0.646	209	0.464444	10.7094	NRAS Q61E	NRAS_c181CtoG-f1_PlxG	94.023347	11.097147	44.574309	0.801078158487555	1.84
MEL27	0.646	209	0.464444	10.7094	NRAS Q61K	NRAS_c181CtoA-r1_PlxT	699.413921	71.092182	73.684585	4.50543032466528	>2
MEL28	1.13	NA	NA	NA	-
MEL29	0.542	394	0.875556	0	BRAF V600E	BRAF_c1799TtoA-r1_PlxT	720.91174	83.556908	95.067721	4.19303153380325	>2
MEL29	0.542	394	0.875556		BRAF V600E	BRAF_c1799TtoA-r2_PlxT	391.381205	50.79232	61.69354	3.17904233182699	>2
MEL30	3.36	1281	2.84667	1.9959	NRAS Q61R	NRAS_c182AtoG-r1_PlxC	257.977806	37.051749	63.577104	2.12878420018745	>2
MEL31	78	36816	81.8133	0	BRAF V600E	BRAF_c1799TtoA-r1_PlxT	683.791581	77.788768	84.55524	5.94093919830937	>2
MEL31	78	36816	81.8133	0	BRAF V600E	BRAF_c1799TtoA-r2_PlxT	729.903061	99.368928	119.833171	4.89587872730695	>2
MEL32	596	267780	595.067	0.3747	NRAS Q61R	NRAS_c182AtoG-r1_PlxC	381.803888	53.737611	65.999932	3.4980809197125	>2
MEL33	NA	NA	NA	NA	-
