# Supplementary material for: Mutation analysis in individual circulating tumor cells depicts intratumor heterogeneity in melanoma
Source: EMBO Mol Med. 2024 Jun 19;16(7):6. doi: 10.1038/s44321-024-00082-6 (PMC11250829; doi:10.1038/s44321-024-00082-6)
Supplement: Supplementary file 9 — Data Set EV 6 [file 44321_2024_82_MOESM9_ESM.xlsx]

## Sheet: Feuil1
Dataset EV 6. Normalized intensity values of leukocytes included in the training set for the UltraSEEK Lung panel.
NA stands for failed reported value from the SVR output.
Assay		Process controls area thresholds on lysis buffer	Leukocyte_training 1		Leukocyte_training 2		Leukocyte_training 3		Leukocyte_training 4		Leukocyte_training 5		Leukocyte_training 6		Leukocyte_training 7		Leukocyte_training 8		Leukocyte_training 9		Leukocyte_training 10		Leukocyte_training 11		Leukocyte_training 12		Leukocyte_training 13		Leukocyte_training 14		Leukocyte_training 15		Leukocyte_training 16		Leukocyte_training 17		Leukocyte_training 18		Leukocyte_training 19
			Normalised intensity	Area	Normalised intensity	Area	Normalised intensity	Area	Normalised intensity	Area	Normalised intensity	Area	Normalised intensity	Area	Normalised intensity	Area	Normalised intensity	Area	Normalised intensity	Area	Normalised intensity	Area	Normalised intensity	Area	Normalised intensity	Area	Normalised intensity	Area	Normalised intensity	Area	Normalised intensity	Area	Normalised intensity	Area	Normalised intensity	Area	Normalised intensity	Area	Normalised intensity	Area
BRAF_c1406GtoCT-f1_PlxCT	p.G469V/G469A		0	--	0	--	0	--	0	--	0	--	0	--	0	--	0	--	0	--	0	--	0	--	0	--	0	--		--	0	--	0	--	0.000174588775315558	--	0	--	0	--
BRAF_c1406GtoCT-f2_PlxCT	p.G469V/G469A		0.0856030027090353	--	0.0653769378677526	--	0.0691911662885448	--	0.0630241398350764	--	0.0505408680352451	--	0.0714069437519216	--	0.0453864986457773	--	0.0228420225911746	--	0.0299585765194402	--	0.0342024331132158	--	0.0406347855522252	--	0.031253039116385	--	0.0364609663944711	--	0.039925565142915	--	0.0404862998273325	--	0.0379939509404138	--	0.0232458940292371	--	0.0330649193999498	--	0.0108139435382763	--
BRAF_c1781AtoG-r_PlxC	p.D594G		0.0548567326514351	--	0.0513168829374587	--	0.044712973651975	--	0.0499357012421804	--	0.05169638545709	--	0.068817635072866	--	0.0309505795299198	--	0.010116008357736	--	0.0118996849980356	--	0.0347037328232801	--	0.0447019841706524	--	0.0329348361321457	--	0.0268376992182647	--	0.0189719300123712	--	0.0597783165034548	--	0.0108854808987138	--	0.0295090446007927	--	0.0279934688262216	--	0.0184236405715855	--
BRAF_c1799TtoA-r_PlxCT	p.V600E		0.0348793957777317	--	0.0342765794738518	--	0.0329015974620845	--	0.0417294098063285	--	0.0230945751554929	--	0.0390331341606124	--	0.311959290960219	--	0.0494145051033182	--	0.0295393933269958	--	0.0913909306391581	--	0.0377963460968909	--	1.22828446351643	--	0.0577273563084265	--		--	0.0968290656497369	--	0.020674309262026	--	0.0330592278758971	--	0.0285536472256536	--	0.0172577590415094	--
BRAF_c1799TtoA-r_PlxT	p.V600E		0.0917122979002685	--	0.062285198490749	--	0.0181290110061802	--	0.0584211172316885	--	0.0383939892129848	--	0.0706335696791286	--	0.728363386369071	--	0.0979356411435243	--	0.0495850283040298	--	0.225637900471678	--	0.088620622658769	--	2.33011850966946	--	0.0960471024774476	--	0.666411184353224	--	0.220152113827078	--	0.0345945837466231	--	NA	--	NA	--	NA	--
EGFR_c2125GtoA-r1_PlxGT	p.E709K		0.00452631276180916	--	0.0353353046753008	--	0	--	0	--	0	--	0.00838162764950385	--	0	--	0	--	0.000388821966367653	--	0	--	0	--	0	--	0	--	0	--	0.00373842914524728	--	0	--	0.0231372747182511	--	NA	--	0	--
EGFR_c2125GtoA-r2_PlxGT	p.E709K		0.0081813402379909	--	0.0247639851524312	--	0	--	0	--	0	--	0	--	0	--	0	--	0	--	0.00437119892286317	--	0	--	0	--	0	--	0	--	0	--	0	--	0.0132835814964351	--	NA	--	0.00755259902124202	--
EGFR_c2125GtoA-r3_PlxGT	p.E709K		0.0259693877370452	--	0.0624405340223652	--	0	--	0.00349683251556456	--	0	--	0.0172980694326555	--	0	--	0	--	0.0052716193275874	--	0.00253589077157447	--	0	--	0.00781667914648735	--	0	--	0	--	0.0100274656041922	--	0	--	0.0208341342826791	--	0.00791851091600385	--	0	--
EGFR_c2126AtoC-r1_PlxCG	p.E709A		0.0287449073356371	--	0.142681458336115	--	0	--	0.00110618062399732	--	0.0164168718124666	--	0.0697705857426523	--	0	--	0	--	0.00638403757398161	--	0.011328159132284	--	0.00493837227132894	--	0	--	0.00352441109171849	--	0	--	0.015971502430451	--	0	--	0	--	0	--	0	--
EGFR_c2126AtoC-r2_PlxCG	p.E709A		0.0141550929289292	--	0.180255071490999	--	0	--	0	--	0.0225139411448345	--	0.0754770030427639	--	0.00250458228972234	--	0	--	0	--	0.00989242048433565	--	0.0038684142522755	--	0	--	0	--	0	--	0	--	0	--	0.14433402202905	--	0.021412197134426	--	0.00444147599541381	--
EGFR_c2126AtoCT-f1_PlxCT	p.E709A/E709V		0.0194187260268835	--	0.00571572875307386	--	0	--	0.00381809908323752	--	0.00614823995864582	--	0.00796785479406751	--	0.000574287403655365	--	0.000487007246650948	--	0	--	0.00319425127803767	--	0.000640768255786585	--	0	--	0.00398861011432357	--	0.00112972912105029	--	0.00865488572866157	--	0.00102805976263745	--	0.00395483339199027	--	0	--	0.00403303706457774	--
EGFR_c2126AtoCT-f2_PlxCT	p.E709A/E709V		0.0532205547880186	--	0.0562102110350794	--	0.0384336604990074	--	0.0469105850655998	--	0.0462449372387042	--	0.0467515380232905	--	0.0292134170996811	--	0.0175411932835083	--	0.0381020278458865	--	0.0276592169589128	--	0.0349318203665596	--	0.0303333965565939	--	0.0305516770378128	--	0.0355843662106734	--	0.0264219994359299	--	0.0266670991425846	--	0.0191162859943607	--	0.0311254862261188	--	0.000734922458355574	--
EGFR_c2126AtoG-r1_PlxCG	p.E709G		0.0406465285811789	--	0.182417196529567	--	0	--	0	--	0.0339434995751858	--	0.0816455841998071	--	0	--	0	--	0.00409449826357044	--	0	--	0	--	0	--	0.00147512342471394	--	0.00306079567276768	--	0.0135588371257107	--	0	--	0	--	0	--	0.000558263543491567	--
EGFR_c2126AtoG-r2_PlxCG	p.E709G		0.0804006900824518	--	0.251722957270405	--	0.00014090380088866	--	0.0162243092016436	--	0.0370405033308386	--	0.107627908655905	--	0	--	0	--	0	--	0	--	0	--	0	--	0	--	0	--	0.0195418389936379	--	0	--	0.0936294830863608	--	0.0640484393795609	--	0.00519747274919239	--
EGFR_c2155GtoA-r_PlxT	p.G719S		0.532882436459484	--	1.5723044507109	--	0.00983543910780748	--	0.000908781847385121	--	0.0427024481789755	--	0.541524214674974	--	0	--	0.188977128880281	--	0.0618031005483202	--	0.00326109237602765	--	0.00686927467273679	--	0	--	0.0187067723730544	--	0.00554309527978386	--	0.0991662351245402	--	0.00483797030915786	--	NA	--	NA	--	NA	--
EGFR_c2155GtoT-f_PlxT	p.G719C		0.000311623136487962	--	0	--	0	--	0	--	0	--	0	--	0	--	0	--	0	--	0	--	0	--	0	--	0.02633590253689	--	0	--	0	--	0	--	NA	--	NA	--	NA	--
EGFR_c2156GtoC-f_PlxCT	p.G719A		0.062649226978979	--	0.00729643117043124	--	0.00174354567048193	--	0	--	0.00854355094859157	--	0.0421785678126139	--	0	--	0.00217690428909813	--	0.00832367643631959	--	0.0099218858446462	--	0.0105910323741693	--	0.00260113540548831	--	0	--	0.000152705374151888	--	0.00631395653218283	--	0.000433182319739032	--	0.00521464268661804	--	0.00505963577633494	--	0.000997346212049979	--
EGFR_c2236GtoCT-f1_PlxCT	p.Exon19del_2236		0.00968769288768182	--	0.0137509422548226	--	0.0151404312967363	--	0.00845624830355167	--	0.0151701138339032	--	0	--	0.0032228377379677	--	0.022095225088351	--	0.00993722213577191	--	0.00431550372161163	--	0.00073237684202512	--	0.00464232027653547	--	0	--	NA	--	0.0101291998200024	--	0.0136329235038196	--	0.0186427102743803	--	0.0191801747414726	--	0.00619425732790358	--
EGFR_c2236GtoCT-f2_PlxCT	p.Exon19del_2236		0.0216964097902046	--	0.0248397412430582	--	0.00283524500858809	--	0.00809665263663172	--	0	--	0.00561351294161386	--	0	--	0.000185058049341174	--	0	--	0	--	0	--	0.0000253042018117883	--	0	--	0	--	0.000585194472510092	--	0	--	0.00879567507371361	--	0.00361661586955871	--	0	--
EGFR_c2237AtoCT-f1_PlxCT	p.Exon19del_2237		0.0169676241118344	--	0.0175598431936766	--	0.0533352222088962	--	0.0212334483272912	--	0.00635624425106319	--	0.0296412651509134	--	0.00415133819447324	--	0.019899360581695	--	0	--	0.00761408691057418	--	0	--	0.00467019333799516	--	0.0084501580491002	--	0.00824937729708388	--	0.0137828266506029	--	0.00362309513455987	--	0.0182225495549682	--	0.0123402892588243	--	0.00460692834991058	--
EGFR_c2237AtoCT-f2_PlxCT	p.Exon19del_2237		0.0212322730830494	--	0.0224495673818993	--	0.0896695309366226	--	0.0401489822833997	--	0.00678700387561479	--	0.0406570925888051	--	0	--	0.022617566750574	--	0.00801875347782892	--	0	--	0	--	0	--	0.00923760920565447	--	0.0126622739798592	--	0.0199566042142666	--	0.00519965564579824	--	0.0106461647151236	--	0.0100316357378029	--	0.00185136830274795	--
EGFR_c2238AtoT-f_PlxGT	p.Exon19del_2238		0	--	0	--	0.00402953542578012	--	0	--	0	--	0	--	0.00135058239882014	--	0.00444459200463359	--	0	--	0	--	0	--	0	--	0	--	0	--	0	--	0.000894871550990712	--	0	--	NA	--	0	--
EGFR_c2239TtoC-f_PlxCG	p.Exon19del_2239_C		0.140410976097287	--	0.158911141404627	--	0.112431894990721	--	0.118305197520166	--	0.0322915656306289	--	0.334390183148243	--	0.00891158245319606	--	0.230685265675968	--	0.0304406525160875	--	0.0171193301736001	--	0.00514867638452266	--	0.0169142344276606	--	0.022422687478724	--	0.0431205467305902	--	0.112293277421137	--	0.0113615902310513	--	0	--	0	--	0.000868183271364532	--
EGFR_c2239TtoG-f_PlxCG	p.Exon19del_2239_G		0.0468962339593994	--	0.0559458214476193	--	0.0346564070240769	--	0.0299377497364902	--	0.0042292247938553	--	0.04687567025847	--	0.00445474883045024	--	0.0636310157380333	--	0.0143490747210026	--	0.00591452010091732	--	0.00300117798455687	--	0.0124480527862663	--	0.0128205760186362	--	0.0154768384041472	--	0.0360814360407633	--	0.0169902726743696	--	0.00262693247672752	--	0.00112000841943615	--	0.00205372976367714	--
EGFR_c2240TtoC-f1_PlxCG	p.Exon19del_2240		0.251642324553587	--	0.284715322471288	--	0.228243172028091	--	0.278585975232692	--	0.155617461605997	--	0.25892095020699	--	0.00537277677612706	--	0.099207218844925	--	0.367063074035873	--	0.0117397899421517	--	0	--	0.0104407721628156	--	0.0158829690460626	--	0.0446669927312169	--	0.0991138506931108	--	0.0200540314928709	--	0.207489720039928	--	0.148194521240588	--	0.00992628962350027	--
EGFR_c2240TtoC-f2_PlxC	p.Exon19del_2240		0.875302395942983	--	0.893706700029318	--	0.622096995312264	--	1.07979048297257	--	0.500272091818595	--	0.846876500820642	--	0.00764863453981611	--	0.204615740775728	--	0.805378725068815	--	0.0158313869244137	--	0	--	0.0475492106449148	--	0.0495090473949884	--	0.12049503377092	--	0.204194923847546	--	0.0528107010194793	--	0.469621298915567	--	0.291546374237086	--	0.0163210657248922	--
EGFR_c2245GtoA-r1_PlxGT	p.Exon19del_2245		0.0630876865235917	--	0.03657478633115	--	0.0314009749557294	--	0.020090442987595	--	0.00714734138567264	--	0.0155162182225438	--	0.0140394475398514	--	0.0218822798233379	--	0.00828557393730519	--	0.00685765886696761	--	0.0076000607622445	--	0.00389796109183508	--	0.00734312706455399	--	0.0148064489523101	--	0.0300958235703577	--	0.00544670257149336	--	0.0236289565698594	--	NA	--	0.00409893307993401	--
EGFR_c2245GtoA-r2_PlxGT	p.Exon19del_2245		0.111826775076303	--	0.0648560448981539	--	0.0727417818016482	--	0.0307779706098496	--	0.0148903203436412	--	0.0753082393879671	--	0.0064016156691441	--	0.0220418138639978	--	0.00560192425499127	--	0.00441068712798706	--	0.00395582402640356	--	0.0056932614107047	--	0.00258759589326112	--	0.0237161186938703	--	0.0420448439313699	--	0.00142996369596013	--	0.0269070885180562	--	0.027770482777353	--	0.00142762339662023	--
EGFR_c2247AtoC-r_PlxCG	p.Exon19del_2247		0.241155674736412	--	0.194852116686811	--	0.201700930929225	--	0.046205372758251	--	0.071194384046335	--	0.187240288340055	--	0	--	0.123695799222292	--	0.0321438574405778	--	0.00262680055382034	--	0	--	0.0264035369322686	--	0.00865648996204929	--	0.0488110229580587	--	0.112433730529939	--	0.0374002278158023	--	0	--	0.00301510999918258	--	0.000944330365522432	--
EGFR_c2248GtoC-r_PlxGT	p.A750P		0.126098936105648	--	0.0920932908454958	--	0.0944365040761273	--	0.0612858560700761	--	0.0238935008917942	--	0.0940743275975791	--	0.0355161033063127	--	0.056447924829023	--	0.0353530385871812	--	0.0620961120838103	--	0.0499900980089436	--	0.0449911555558924	--	0.120281050894805	--	0.0539114817138997	--	0.063249286367827	--	0.02720732813709	--	0.0194157985103283	--	NA	--	0.0310526064591206	--
EGFR_c2249CtoA-r1_PlxCT	p.A750E		0.00818701380271632	--	0	--	0.00873620307499059	--	0.00798480712418274	--	0.00409058295404336	--	0.0987041187415201	--	0	--	0.000808472366839774	--	0	--	0	--	0	--	0.139391004939485	--	0	--	NA	--	0	--	0.00427078231228408	--	0.00237178870417205	--	0	--	0.00109295664014548	--
EGFR_c2249CtoA-r2_PlxCT	p.A750E		0	--	0	--	0	--	0	--	0	--	0.124808377698208	--	0	--	0	--	0	--	0	--	0	--	0.104011644013176	--	0	--	0	--	0.00113206259247867	--	0	--	0.000516829353039686	--	0	--	0	--
EGFR_c2250AtoG-r_PlxC	p.Exon19del_2250		0.71665235962007	--	0.781384167339308	--	0.642762571621131	--	0.227134435993019	--	0.226456022493213	--	0.873238987533868	--	0.00403531910748691	--	0.169698161450435	--	0.0902020340433006	--	0.00395482868638061	--	0	--	0.0383262018825607	--	0.011070775306328	--	0.128717435567303	--	0.206519947943503	--	0.0322067627473698	--	0.341892282311167	--	0.362822020986328	--	0.0149802204019337	--
EGFR_c2251AtoCG-r_PlxCG	p.Exon19del_2251		0.0504262434876129	--	0.0785439151402559	--	0.0624872133196759	--	0.0135027602427272	--	0.0250040206146404	--	0.0676858332937553	--	0	--	0.0169572370381492	--	0.00464107540977766	--	0	--	0	--	0	--	0	--	0.013530809576163	--	0.0351214250084428	--	0.01559068922437	--	0.0624605089010433	--	0.0403734228204918	--	0.00661824238593651	--
EGFR_c2300CtoA-r_PlxT	p.D770_771insSVD		0.0315466928397435	--	0	--	0.0240757430879042	--	0.00172879731315272	--	0	--	0	--	0	--	0.00517651367257004	--	0	--	0.000326130480516387	--	0.00737209672943718	--	0	--	0	--	0	--	0.000343324820621896	--	0.0051676029956109	--	NA	--	NA	--	NA	--
EGFR_c2303GtoT-f_PlxT	p.S768I		0.00821248952545113	--	0	--	0.000947570053141476	--	0.00362608504596769	--	0	--	0.000394548820280273	--	0	--	0.00506494795771653	--	0	--	0.00818541926520019	--	0	--	0	--	0	--	0.00427288199863587	--	0	--	0	--	NA	--	NA	--	NA	--
EGFR_c2308GtoC-r_PlxGT	p.H773_74insNPH		0.0860077366584308	--	0.0576237597880357	--	0.0568359338255136	--	0.0667680991855912	--	0.0199616623253445	--	0.0491489048229607	--	0.00810158792200568	--	0.0139812227966533	--	0.0158260272837077	--	0.0197764654224938	--	0.0184299783172738	--	0.0189499189665521	--	0.0225835443672649	--	0.0270858149272071	--	0.0192581931046741	--	0.0212212535156575	--	0.035901526664522	--	0.0156784420682139	--	0.00263314415431469	--
EGFR_c2309AtoC-f_PlxCG	p.V769_70insASV		0	--	0	--	0	--	0	--	0	--	0	--	0	--	0	--	0.00199052646589496	--	0	--	0	--	0	--	0	--	0	--	0	--	0	--	0	--	0	--	0	--
EGFR_c2309AtoG-r_aso_PlxCG	p.D770_N771insG		0.00811859153052762	--	0.0130778890153976	--	0	--	0.0158158997147489	--	0	--	0.00941218823498807	--	0	--	0	--	0	--	0.00310084495087587	--	0	--	0	--	0.005697351301422	--	0	--	0.00989323640473923	--	0	--	0	--	0	--	0	--
EGFR_c2312AtoC-f_PlxCT	p.N771toTH		0.0196739362951507	--	0.00821847050289127	--	0.00768337257942096	--	0.0185274761770034	--	0.00757266709926584	--	0.00762310122793117	--	0.00103621143164166	--	0.0059022027751333	--	0.00189601668947959	--	0	--	0	--	0.00278573352650832	--	0	--	0.00670720699463794	--	0.00732970671258441	--	0.00474937037468475	--	0.0147997060208917	--	0.0331579915741615	--	0.00610706322908727	--
EGFR_c2320GtoC-f_PlxCT	p.H773_V774insH		0.0196627558532313	--	0.00670393703326511	--	0.00526260262039044	--	0.00829236118137483	--	0	--	0	--	0.0713998313419233	--	0.105808001017754	--	0.0598251496619778	--	0.052617483046481	--	0.0464737773210967	--	0.0527638328172017	--	0.0838944600019257	--	0.0724551786915369	--	0.0622566634509389	--	0.0783566410075564	--	0.0676270012441009	--	0.0814626650207087	--	0.126577681561534	--
EGFR_c2369CtoT-f1_PlxGT	p.T790M		0.0275181627051092	--	0	--	0.022398618658266	--	0.0196360488774143	--	0.0224093121768742	--	0.0476368392684257	--	0	--	0.00666826843220846	--	0	--	0	--	0	--	0	--	0	--	0	--	0	--	0	--	0	--	NA	--	0	--
EGFR_c2369CtoT-f2_PlxGT	p.T790M		0.0775163553809411	--	0	--	0.0865600302583215	--	0.05483443383093	--	0.0336760667358187	--	0.0747264486219224	--	0.00726084752267517	--	0.0213577633541766	--	0	--	0	--	0.00291465997801115	--	0.00165140565941746	--	0.00348891734068377	--	0.00322892834324471	--	0.0120288378935311	--	0	--	0.0108885676595569	--	0.0361652108911206	--	0	--
EGFR_c2389TtoA-r_PlxCT	p.C797S		0.0227777344940265	--	0	--	0.00992085208856056	--	0.0156635311126596	--	0	--	0.015451686057065	--	0	--	0.00246160414833196	--	0	--	0	--	0.0203887898730586	--	0.00481870350974982	--	0	--	0	--	0	--	0	--	0.0191345492244855	--	0.00975903381369142	--	0.000193095132479888	--
EGFR_c2390GtoC-r_PlxGT	p.C797S		0.081210610467981	--	0.0540535786550075	--	0.0445021884624645	--	0.0869250322644444	--	0.0137581259968808	--	0.0225597972955924	--	0.00778553575990478	--	0.01745394722907	--	0.0359309139496841	--	0.0183374037525473	--	0.129922371598675	--	0.119485484009414	--	0.0297073933396582	--	0.0341396690163665	--	0.0178271247603628	--	0.0353098037146449	--	0.0120682678844288	--	0.00208286809413015	--	0.0217401563875152	--
EGFR_c2573TtoG-f1_PlxCG	p.L858R		0.0513795564950743	--	0.076121834953309	--	0.0422085677850874	--	0.0169208571389715	--	0.258546673256359	--	0.0824015869474873	--	0.00447635736550221	--	0.08283793851317	--	0.0296680945544774	--	0.023515417205217	--	0.00363761146042829	--	0.000974349946894559	--	0	--	0.0186236040004718	--	0.0364844330009628	--	0.0385523301502351	--	0.00451845416713003	--	0.00339623303643705	--	0	--
EGFR_c2573TtoG-f2_PlxCG	p.L858R		0.0735004874036937	--	0.154314957159501	--	0.0705811467563419	--	0.0647143651635363	--	0.306407537135529	--	0.140164752759243	--	0	--	0.0569583102760754	--	0.0314272989226385	--	0.031406122990524	--	0	--	0.00813126684093711	--	0	--	0.0231129837280461	--	0.0526754011350749	--	0.0500867764714288	--	0.143713982999546	--	0.0618034533084624	--	0.0123999360667132	--
EGFR_c2582TtoAG-r_PlxCT	p.L861Q/L861R		0.484600421554966	--	0.170038755400058	--	0.236189645968673	--	0.128399308884318	--	0.0452450920088025	--	0.196567889313381	--	0	--	0.00510435950904419	--	0.000297030910727423	--	0.00872184282438472	--	0	--	0	--	0	--	0	--	0.0252053896431751	--	0.00693124815724687	--	0.0631667441151537	--	0.0496220650754042	--	0	--
ERBB2_c2324_2325ins12-r_PlxCG	p.A775_G776insYVMA		0.195735987781465	--	0.261789127465398	--	0.553071344064412	--	0.171674652212091	--	0.024548068753927	--	0.152006726214228	--	0.0252722648862734	--	0.00188990661579718	--	0.0546456945179129	--	0.00704788815338785	--	0.0146488176482048	--	0.0270749482242514	--	0.0295475200673907	--	0.0182879937678147	--	0.168362187338184	--	0.0188439722659944	--	0.205115127796893	--	0.20648353940123	--	0.0447831757568286	--
ERBB2_c2325_2326ins12-f1_PlxCT	p.A775_G776insYVMA		0.00924017710035816	--	0.00145496972412962	--	0.00898408254287839	--	0	--	0.00567256041864367	--	0.00685994439411957	--	0	--	0.00230709011242294	--	0	--	0.0040459644273295	--	0.00233367186897663	--	0.00507151948747292	--	0.000327165326142327	--	NA	--	0.00327362065875553	--	0	--	0.00208364632646321	--	0	--	0.00588289517557284	--
ERBB2_c2325_2326ins12-f2_PlxCT	p.A775_G776insYVMA		0.0147269577702705	--	0.0244389372130481	--	0.0150629029825184	--	0.00895151893495314	--	0.00766601340181817	--	0.027681293864126	--	0	--	0.00635791715164215	--	0.00455901871483255	--	0.00494179615765929	--	0.00623722068974204	--	0	--	0.00846203014532839	--	0.000797806242345947	--	0.00278914146980123	--	0.00286269191304444	--	0.0070763063250109	--	0.00209408981295449	--	0.00371343482293002	--
ERBB2_c2326_2327ins3-f_PlxCT	p.G776>VC		0.350628549364904	--	0.249806878451232	--	0.44149761456049	--	0.269525743535633	--	0.309752317215263	--	0.382108587919403	--	0.219624432512541	--	0.130549020819934	--	0.175339631400569	--	0.344823118557101	--	0.193610870941589	--	0.437617566132497	--	0.133049748324778	--	0.220992678136668	--	0.219914979094596	--	0.300139800629674	--	0.127754997953093	--	0.0895467607103599	--	0.919140774882224	--
KRAS_c181CtoAG-r1_PlxCT	p.Q61K/Q61E		0	--	0.00280539032772246	--	0.00560767481189378	--	0.0129674652180083	--	0.000337677066942028	--	0	--	0	--	0	--	0	--	0	--	0	--	0	--	0	--	NA	--	0	--	0.00383427479005944	--	0	--	0	--	0	--
KRAS_c181CtoAG-r2_PlxCT	p.Q61K/Q61E		0	--	0.00649654497874063	--	0	--	0.00494182297468471	--	0	--	0.00208557321976358	--	0.015334032153622	--	0.023174968807172	--	0.0150838618084643	--	0.0176173181271153	--	0.0172994026098504	--	0.00768223678649287	--	0.0107284235490542	--	0.00580672595470982	--	0.0131166088819789	--	0	--	0.0142059599148893	--	0	--	0.0120226903220775	--
KRAS_c182AtoCT-f_PlxCT	p.Q61P/Q61L		0.031059348209267	--	0.182235107949071	--	0.0206148753742839	--	0.124942965677822	--	0.0112406057935317	--	0.0204878936759522	--	0	--	0.00513023865409893	--	0.0087936989483425	--	0	--	0	--	0.00480505316653571	--	0.00830992814152372	--	0.00414124371766121	--	0.0353125195022938	--	0.012558201996652	--	0.0615362650594439	--	0.0302425137227955	--	0	--
KRAS_c182AtoG-r_PlxC	p.Q61R		0.214781609946318	--	0.758998114753993	--	0.891242825779269	--	0.216994914030493	--	0.69296038922556	--	1.32472718610996	--	0.066916839567575	--	0.0282381216139124	--	0.05981854476712	--	0.0309192869611076	--	0.03258779862127	--	0.732336355856308	--	0.0294691554008858	--	0.026703066716826	--	0.0376386736157385	--	0.0524717882870626	--	0.0506720296718028	--	0.050793829998673	--	0.0154166021527103	--
KRAS_c183AtoCT-f_PlxCT	p.Q61H		0.0747168680108651	--	0.0185611696236175	--	0.0320372886828083	--	0.0401661555513924	--	0.0100058432221859	--	0.0286051054022906	--	0.00801238576314115	--	0	--	0.00170127216943129	--	0	--	0.0111436761351555	--	0.00984435615368746	--	0.00248902167696584	--	0.00515284219777246	--	0.0358160849977008	--	0.00418981503822501	--	0.0453817136179444	--	0.0300399984539225	--	0.00360186265787748	--
KRAS_c34GtoA-r_PlxGT	p.G12S		0.151655084147124	--	0.196918781326223	--	0.089048988757079	--	0.122355050350159	--	0.0417172645763765	--	0.00269182803094078	--	0	--	0.00370930058670587	--	0	--	0	--	0	--	0	--	0	--	0.0372684810270056	--	0.0439188519398744	--	0	--	0.0480560301514063	--	NA	--	0.104342336187611	--
KRAS_c34GtoC-r_PlxGT	p.G12R		0.564679048538452	--	0.460636010765317	--	0.141449282586613	--	0.135717597641642	--	0.0764813921130059	--	0.0282074478026338	--	0	--	0	--	0	--	0	--	0	--	0	--	0	--	0	--	0.0241620979300578	--	0	--	0.0341381637186277	--	NA	--	0.0620030627442495	--
KRAS_c34GtoCT-f_PlxCT	p.G12C		0.00943534855746995	--	0.00525690148409128	--	0.0530455061685433	--	0.0220331887469054	--	0.179014405450476	--	0	--	0	--	0	--	0	--	0	--	0	--	0	--	0	--	0	--	0.00359563856987655	--	0	--	0.00590394230906123	--	0.00186831917921479	--	0.00488933232073894	--
KRAS_c35GtoA-r_PlxGT	p.G12D		0.0799102569885321	--	0.0444454641484502	--	0.0360599240584816	--	0.117029760064819	--	0.0160633547072877	--	0.0170228560456584	--	0	--	0.00420835416478026	--	0.0027612782556637	--	0.00538307161603407	--	0	--	0.00104094150325734	--	0.00307731766799009	--	0.00360615105983385	--	0.0190223734617051	--	0.00407356743837342	--	0.019834638576151	--	NA	--	0.0372061576938977	--
KRAS_c35GtoCT-f_PlxCT	p.G12A/G12V		0.00693181775892633	--	0.00281540386136433	--	0.01859453100164	--	0.00143615991609689	--	0.0035594342948979	--	0.000903672438181162	--	0	--	0.00043063059679161	--	0	--	0	--	0	--	0	--	0	--	0	--	0	--	0	--	0	--	0.00457172952529464	--	0.000018647707356543	--
KRAS_c37GtoT-f_PlxT	p.G13C		0	--	0	--	0.00142577871528172	--	0	--	0	--	0	--	0	--	0.00399692753122958	--	0	--	0	--	0	--	0.00124461647148522	--	0	--	0.00286048216329907	--	0.000950909406434458	--	0.00189761253884117	--	NA	--	NA	--	NA	--
KRAS_c38GtoA-r_PlxT	p.G13D		0.133215167313648	--	0.0617130151948991	--	0.0451186632807071	--	0.781029643817553	--	0.0253988580788364	--	0.0199026582123127	--	0.00676899401026863	--	0.00366230563080554	--	0.00117509921480651	--	0.00457145290513135	--	0.00290494790680942	--	0	--	0.00176726757506331	--	0.00377139408135481	--	0.0126278070363116	--	0.00465151687286012	--	NA	--	NA	--	NA	--
PIK3CA_c1624GtoA-r_PlxGT	p.E542K		0.0581828995963123	--	0.0657196072425146	--	0.0426850295509576	--	0.0282400019605651	--	0	--	0.045023945440113	--	0.00190275121965589	--	0.00097862439204308	--	0.000257139864585777	--	0	--	0.00618001086583229	--	0.000649694880510978	--	0.00287617283835767	--	0	--	0.00531984038315608	--	0.00391220928907367	--	0.0216604247511039	--	NA	--	0.000296782121132041	--
PIK3CA_c1633GtoA-r_PlxGT	p.E545K		0.0429964686430639	--	0.0289120212923341	--	0.0638115454089352	--	0.110639857099449	--	0.121644603794829	--	0.136013829638706	--	0	--	0	--	0	--	0	--	0	--	0	--	0	--	0	--	0	--	0	--	0.0216037345636018	--	0.00934667072533935	--	0.00596008912378142	--
PIK3CA_c3140AtoG-r_PlxC	p.H1047R		0.158020017618995	--	0.209505583251919	--	0.377314305540702	--	0.199819736985722	--	0.107911866551174	--	0.438980680910253	--	0	--	0.0218028734652272	--	0.00415988497883954	--	0.00451804622641928	--	0.00160477466649236	--	0.00317823692848658	--	0.00582358629145647	--	0.0847671729255291	--	0.169820989894504	--	0.00903898059910714	--	0.189424139892199	--	0.120321456439489	--	0.00418915095096493	--
PIK3CA_c3140AtoT-f_PlxT	p.H1047L		0.603422907023758	--	0.0380031036991352	--	0.101741316692076	--	0.0593951754137642	--	0.0843610871795348	--	0.160914219511487	--	0	--	0.0059209790280912	--	0	--	0	--	0	--	0.000157373182808397	--	0	--	0.0138729407987333	--	0.0195856237035819	--	0	--	NA	--	NA	--	NA	--
Process1_PlxC		0		87.0194		132.810467		104.986468		77.140905		93.773178		70.792247		86.020685		24.328262		64.869207		65.563986		35.904751		84.794214		55.464716		89.484223		67.521102		67.985593		0		0		0
Process2_PlxC		0		236.816906		191.276501		166.490489		135.800229		103.104969		154.304925		72.852723		37.31688		95.279883		63.459478		92.736294		97.988492		73.008081		89.580717		115.946896		89.019918		51.271736		102.59897		19.703665
Process3_PlxC		0		178.403048		111.864841		161.991513		86.514364		79.249509		70.644943		63.658216		29.413863		63.871284		47.811469		95.713561		41.862875		46.669847		58.758693		57.498826		96.741466		55.889902		47.39312		19.660051
Process1_PlxT		0		163.188203		183.489318		175.137647		164.550601		148.754877		227.086026		79.860702		31.004983		57.135877		86.371173		94.157484		111.599912		80.03729		98.704336		70.44927		84.525035		62.543503		58.148932		31.560949
Process2_PlxT		0		209.382104		191.15803		176.699171		171.463762		158.863337		149.516846		115.842991		50.88364		103.908782		68.812501		88.428735		62.988721		89.372123		81.692639		48.578945		41.704577		55.337659		73.894096		19.699052
Process3_PlxT		0		218.691037		192.611909		194.895367		147.93956		135.472046		148.028455		90.828108		61.066372		66.435859		85.535527		97.707553		82.544348		126.513509		108.741688		109.676197		67.684504		52.160723		53.194886		25.039266
Process4_PlxT		0		265.731809		238.936268		220.358581		163.396169		127.920075		198.343676		119.251839		44.855098		70.904349		75.84259		52.824752		68.172485		90.708328		77.442988		63.914647		92.548131		24.555621		57.555473		40.033136
Process5_PlxT		0		234.646476		117.824278		149.451911		143.837301		169.755587		143.918157		145.815889		50.342352		94.501465		118.484406		126.057877		132.15727		69.467829		93.380968		82.490086		45.409452		67.914717		67.875535		26.866576
Process6_PlxT		2.84130155555556		196.873544		53.983905		132.171458		145.516787		31.833823		158.116927		108.05558		39.798668		62.530455		74.77551		113.423015		135.119099		130.586197		0		103.240181		76.523674		53.036878		0		32.789561
Process7_PlxT		0		319.862561		297.922577		234.729076		179.615016		68.368812		335.026033		69.920261		39.270049		101.028173		88.088819		124.165374		89.015852		92.416078		100.093428		93.462576		75.091201		109.90339		0		21.899442
Process8_PlxT		0.843275777777778		232.086303		251.428424		209.950418		254.65369		30.817438		307.555878		94.443981		45.658843		101.832713		100.79158		96.52661		91.160822		116.795587		88.923084		168.303252		85.273943		68.397064		69.635668		31.084473
Process9_PlxT		0		115.370162		98.717575		113.036301		117.648651		22.529769		153.671276		69.401593		36.482885		117.253836		59.675258		92.559693		112.985194		108.451859		105.198033		77.844053		59.913716		NA		NA		NA
