# Supplementary material for: Mutation analysis in individual circulating tumor cells depicts intratumor heterogeneity in melanoma
Source: EMBO Mol Med. 2024 Jun 19;16(7):6. doi: 10.1038/s44321-024-00082-6 (PMC11250829; doi:10.1038/s44321-024-00082-6)
Supplement: Supplementary file 10 — Data Set EV 7 [file 44321_2024_82_MOESM10_ESM.xlsx]

## Sheet: Feuil1
Dataset EV 7. UltraSEEK® lung assay details, leukocytes threshold value, allele frequency and SNR value for each cell assessed in the validation set.
NA stands for failed reported value from the SVR output. Mutations detected in the validation set are highlighted in bold.
Assay		normalized intensity leukocytes threshold	Process controls area thresholds on lysis buffer	Cell 1 (H1975)			Cell 2 (H1975)			Cell 3 (H1975)			Cell 4 (H1975)			Leukocyte_validation 1			Leukocyte_validation 2			Leukocyte_validation 3			Leukocyte_validation 4			Leukocyte_validation 5
				Normalized intensity	SNR	Area	Normalized intensity	SNR	Area	Normalized intensity	SNR	Area	Normalized intensity	SNR	Area	Normalized intensity	SNR	Area	Normalized intensity	SNR	Area	Normalized intensity	SNR	Area	Normalized intensity	SNR	Area	Normalized intensity	SNR	Area
BRAF_c1406GtoCT-f1_PlxCT	p.G469V/G469A	0.000421209066222038		0	0	--	0	0	--	0	0	--	0	0	--	0	0	--	0	0	--	0	0	--	0	0	--	0	0	--
BRAF_c1406GtoCT-f2_PlxCT	p.G469V/G469A	0.236215411427195		0.0563482115717765	4.122596	--	0.0671256039183406	4.3699	--	0.0435841619872	1.879029	--	0.0621236737589857	3.88544	--	0.0521559915005532	4.737396	--	0.0151987993162007	1.645595	--	0.0661671174095395	4.487068	--	0.0616779477991714	5.118935	--	0.0664313795601869	5.726037	--
BRAF_c1781AtoG-r_PlxC	p.D594G	0.211027771929211		0.110698183097791	3.798243	--	0.00714224585161703	0.260675	--	0.0546010477363159	1.574151	--	0.0134977367478508	0.528594	--	0.0100849914912206	.647103	--	0.00665043666450771	.768696	--	0.0117699505107163	.617824	--	0	0	--	0.0336875323360058	2.147806	--
BRAF_c1799TtoA-r_PlxCT	p.V600E	2.96228733012273		0.0334067714458685	3.760761	--	0.0110493257794968	1.18148	--	0.0180459547916432	1.969517	--	0.0282303302189208	3.208219	--	0.012521477845767	1.823064	--	0.0119396068413071	2.354824	--	0.020526890437992	3.593683	--	0	0	--	0.0377176073073662	7.787956	--
BRAF_c1799TtoA-r_PlxT	p.V600E	6.1184049332742		0.0474267127202641	5.156325	--	0.023049240663038	3.069591	--	0.0421557605045852	4.072398	--	0.0563675465320789	5.403834	--	0.020053970412245	2.195225	--	0.00560979930564195	.681994	--	0.02361549621513	2.646822	--	0	0	--	0.030000661404716	3.141713	--
EGFR_c2125GtoA-r1_PlxGT	p.E709K	0.100357658307324		0.00803312973324622	0.626164	--	0	0	--	0.000320169714116271	0.040148	--	0.017975507846645	1.799119	--	0.0138837529041942	2.345213	--	0.0202600730348589	3.431839	--	0	0	--	0	0	--	0	0	--
EGFR_c2125GtoA-r2_PlxGT	p.E709K	0.0694263905915779		0.0149529175885088	1.130404	--	0	0	--	0	0	--	0.0172033856505394	1.527999	--	0.00749675936263403	.93351	--	0.0165522958991658	1.221457	--	0	0	--	0	0	--	0.00157835397376687	.120508	--
EGFR_c2125GtoA-r3_PlxGT	p.E709K	0.160789199212097		0.00774635279699114	1.090441	--	0.00125771103117183	0.162708	--	0	0	--	0.0151213208377806	1.804176	--	0.0112554353758079	1.755336	--	0.0253189959167353	3.721658	--	0.00501789821115231	.653482	--	0	0	--	0	0	--
EGFR_c2126AtoC-r1_PlxCG	p.E709A	0.365594335612293		0.00824314982388201	0.516096	--	0.00327879699361041	0.368971	--	0.0118335596677819	1.408201	--	0.0252259606592728	2.167227	--	0.0256204001647937	1.917049	--	0.0271284311251974	2.686502	--	0	0	--	0.00023198406629889	.015101	--	0	0	--
EGFR_c2126AtoC-r2_PlxCG	p.E709A	0.542981423194111		0.00840068439449976	0.966608	--	0	0	--	0.00844728791839405	1.322436	--	0.0160195941376039	2.018773	--	0.0137781078838821	1.471772	--	0.0247656357528378	1.448407	--	0	0	--	0.00342248850616603	.364035	--	0.00742116801584932	.53098	--
EGFR_c2126AtoCT-f1_PlxCT	p.E709A/E709V	0.0507686047898918		0	0	--	0.00244073709511244	0.298547	--	0.00145739340214457	0.180964	--	0.00675463328360493	0.850619	--	0.0065451851134522	1.044132	--	0.00047099157005255	.07497	--	0	0	--	0.00901718946155923	1.393989	--	0.0110195435138309	1.738359	--
EGFR_c2126AtoCT-f2_PlxCT	p.E709A/E709V	0.166443192911107		0.0497881427546403	1.81972	--	0.0453553886229052	1.477725	--	0.0422291063732833	1.504748	--	0.0396571180856384	1.348309	--	0.0312090210235299	1.002527	--	0	0	--	0.0535969276563263	1.999219	--	0.0538172195411656	2.168167	--	0.0591229495361459	2.616933	--
EGFR_c2126AtoG-r1_PlxCG	p.E709G	0.46675970080073		0.0316667320612497	1.996925	--	0.00054660552923569	0.060921	--	0.0133355426641087	1.580477	--	0.0405988901371841	3.497897	--	0.0300934254148241	2.366702	--	0.0473720876991676	4.791495	--	0.00780892800857659	.471743	--	0.0089127987396577	.581722	--	0	0	--
EGFR_c2126AtoG-r2_PlxCG	p.E709G	0.669346787319809		0.0288832933101753	3.376287	--	0.00515275278614617	0.602378	--	0.013103049431951	2.023204	--	0.0222901133665495	2.778945	--	0.0366262848804283	3.756304	--	0.0376287374575254	2.017713	--	0.00248310740763096	.162675	--	0	0	--	0.00642175170616437	.446511	--
EGFR_c2155GtoA-r_PlxT	p.G719S	4.27932604460352		0.268111090318061	25.12741	--	0.0203759199787764	2.930127	--	0.100238068346367	11.630684	--	0.344929076170135	26.313589	--	0.206473614732413	26.84761	--	0.174980198320937	23.837584	--	0.0048233123991841	.905196	--	0.0105367068123825	.544659	--	0	0	--
EGFR_c2155GtoT-f_PlxT	p.G719C	0.0674578816383444		0	0	--	0	0	--	0	0	--	0	0	--	0	0	--	0.00169279508050595	.259469	--	0.00223133764085049	.349156	--	0	0	--	0	0	--
EGFR_c2156GtoC-f_PlxCT	p.G719A	0.169400788824252		0.00469345209546179	0.676603	--	0	0	--	0	0	--	0.0127410618516738	1.56062	--	0.00897079252638014	1.966351	--	0.00706658089330609	1.475884	--	0.00418921143836997	.623561	--	0.0122682557808399	2.002527	--	0.00583820832214346	1.074751	--
EGFR_c2236GtoCT-f1_PlxCT	p.Exon19del_2236	0.0780635912770868		0.0120518014081762	0.898251	--	0.0216184541568496	1.810836	--	0.00964482467262358	0.681417	--	0.0082989224343337	0.75842	--	0	0	--	0.00675208129166431	1.017131	--	0.00306252540010928	.65117	--	0.00258291580298858	.358307	--	0.00366187376057079	.739503	--
EGFR_c2236GtoCT-f2_PlxCT	p.Exon19del_2236	0.0777020443823629		0.00417636954125163	0.238817	--	0.011461936655683	0.572975	--	0.00690277559856037	0.409525	--	0	0	--	0	0	--	0	0	--	0	0	--	0	0	--	0	0	--
EGFR_c2237AtoCT-f1_PlxCT	p.Exon19del_2237	0.138889884766552		0.0482874302657135	4.783674	--	0.0213348411974847	2.451691	--	0.0206646477170754	2.649698	--	0.0207971990167031	2.668128	--	0.00277727336109747	.506088	--	0.0404565758738942	7.381593	--	0.00794842405983188	1.344694	--	0.00724214833620269	1.013724	--	0.0122939356848507	1.864412	--
EGFR_c2237AtoCT-f2_PlxCT	p.Exon19del_2237	0.232178789564603		0.0584126065132794	8.212698	--	0.0248231839570549	3.259118	--	0.0233173040221822	2.332387	--	0.0307453104028044	3.718635	--	0.00172773486609654	.364887	--	0.038900739884853	8.056228	--	0.00825854130295731	1.197478	--	0.00212651748707535	.342137	--	0.00607075994060704	1.09791	--
EGFR_c2238AtoT-f_PlxGT	p.Exon19del_2238	0.0143651845225885		0	0	--	0	0	--	0.00857672837623487	0.381439	--	0	0	--	0	0	--	0	0	--	0	0	--	0	0	--	0	0	--
EGFR_c2239TtoC-f_PlxCG	p.Exon19del_2239_C	0.991869071549805		0.112058655686707	3.074968	--	0.116238719734679	12.123101	--	0.0749830893222707	5.443823	--	0.0748550715544229	6.964901	--	0.0144602231776411	.859273	--	0.101257326300897	9.538654	--	0.0666354186900269	4.293572	--	0.013009071383497	1.005661	--	0	0	--
EGFR_c2239TtoG-f_PlxCG	p.Exon19del_2239_G	0.222881108033001		0.00515642619330298	0.117227	--	0.0214425127583693	2.062325	--	0.0101169098196255	0.608159	--	0.0249129672623719	2.354888	--	0.000737186274790915	.043824	--	0.0219829343971531	2.083256	--	0	0	--	0.00814529740053886	.64294	--	0.0366393914451101	1.317394	--
EGFR_c2240TtoC-f1_PlxCG	p.Exon19del_2240	1.3324809087499		0	0	--	0	0	--	0	0	--	0.00555280351401445	0.685024	--	0.0372531414407577	3.737848	--	0.116765782657152	5.938056	--	0.280438131356738	17.300052	--	0.0573710548832775	5.644239	--	0.0503132788913991	3.396367	--
EGFR_c2240TtoC-f2_PlxC	p.Exon19del_2240	4.09304342380414		0.379129659853974	27.886901	--	0.270441659628058	24.441693	--	0.410179157373669	24.437132	--	0.0974349427122356	10.490575	--	0.0323798679732707	5.429597	--	0.153511098966071	23.319295	--	0.331997606782897	37.735714	--	0.0796305097763498	10.91171	--	0.0777364592347237	14.33322	--
EGFR_c2245GtoA-r1_PlxGT	p.Exon19del_2245	0.16923347375738		0.0376658434092584	3.266475	--	0.0323797108179676	3.475925	--	0.0388925443224046	5.388438	--	0.0222820118640871	2.821464	--	0.0147531763604088	2.238611	--	0.0302119890004577	3.577115	--	0.0408636463609726	3.70399	--	0.00817242265246805	.917065	--	0.0281424116369594	3.272741	--
EGFR_c2245GtoA-r2_PlxGT	p.Exon19del_2245	0.342297617444834		0.0474541060250486	3.187949	--	0.0396534318277465	3.596213	--	0.0466520550123875	4.33237	--	0.021395612160763	2.58857	--	0.0197357105518627	2.043577	--	0.0345593935496183	2.741671	--	0.041680120596598	2.919413	--	0.0150487598453366	1.532708	--	0.046921203117894	3.283882	--
EGFR_c2247AtoC-r_PlxCG	p.Exon19del_2247	0.881219987414635		0	0	--	0.000868575776385636	0.099964	--	0	0	--	0	0	--	0.0381366055027907	2.092408	--	0.0833849218687011	7.130278	--	0.118814418807896	7.147093	--	0.0085337289417861	.708104	--	0.0885480322545286	3.184522	--
EGFR_c2248GtoC-r_PlxGT	p.A750P	0.384536882358057		0.0443772503338775	3.316146	--	0.0302625969996946	2.594782	--	0.0353829524754906	3.257735	--	0.0237954088955395	1.964733	--	0.0247651489228191	2.80932	--	0.0534544603341216	7.514525	--	0.0400148583703187	3.918166	--	0.0422332401229778	5.420657	--	0.0516211962151384	5.414991	--
EGFR_c2249CtoA-r1_PlxCT	p.A750E	0.400334285478628		0.00648281594331449	0.671985	--	0	0	--	0.00184765156806076	0.174698	--	0	0	--	0	0	--	0.00846540655002618	.93892	--	0.00422159208717942	.655639	--	0	0	--	0.00188938999272835	.374548	--
EGFR_c2249CtoA-r2_PlxCT	p.A750E	0.374234341266887		0	0	--	0	0	--	0	0	--	0	0	--	0	0	--	0.000431507088481288	.02632	--	0	0	--	0	0	--	0	0	--
EGFR_c2250AtoG-r_PlxC	p.Exon19del_2250	3.14410915368229		0.368720452936879	20.705678	--	0.270476614236567	19.37245	--	0.21409260404304	12.575234	--	0.164503534349544	11.502312	--	0.0497895878360302	4.524946	--	0.227791035450483	20.755494	--	0.206760090291826	18.695162	--	0.0150600758284279	1.253641	--	0.136265080106123	15.364332	--
EGFR_c2251AtoCG-r_PlxCG	p.Exon19del_2251	0.292196886803237		0.0148687810685882	1.091353	--	0.0290679932578817	3.181478	--	0.0052063544925009	0.648772	--	0.00289799161878542	0.388831	--	0.00428915383266166	.528205	--	0.000148872795538148	.013614	--	0.00952122262258589	.850932	--	0.00681777761958738	.866518	--	0.0283650145259094	2.753287	--
EGFR_c2300CtoA-r_PlxT	p.D770_771insSVD	0.098804151760385		0	0	--	0.000471223431998498	0.077303	--	0	0	--	0.0155662227307823	2.002714	--	0.00918930444674642	1.866537	--	0.000255644681472087	.071964	--	0	0	--	0.108723464004497	.744884	--	0	0	--
EGFR_c2303GtoT-f_PlxT	p.S768I	0.0317673448606714		0	0	--	0.00105090519320238	0.2081	--	0	0	--	0.00184689575241673	0.255232	--	0	0	--	0	0	--	0.00146561075878754	.373012	--	0	0	--	0.00199386931654909	.425532	--
EGFR_c2308GtoC-r_PlxGT	p.H773_74insNPH	0.25366275948212		0.0141052555798548	0.330271	--	0.0237749151317515	0.479803	--	0.0212476501228397	1.58353	--	0	0	--	0.00725797117124367	.808453	--	0.00996973990478671	1.071539	--	0.00290510220167122	.346142	--	0.017489717587461	1.949975	--	0.00652167114016297	.818012	--
EGFR_c2309AtoC-f_PlxCG	p.V769_70insASV	0.00467134545045726		0	0	--	0	0	--	0	0	--	0	0	--	0	0	--	0	0	--	0	0	--	0	0	--	0.0282129893910134	.964457	--
EGFR_c2309AtoG-r_aso_PlxCG	p.D770_N771insG	0.0557330444492391		0.00889566924363739	0.484038	--	0.00144236503256205	0.182107	--	0	0	--	0	0	--	0	0	--	0	0	--	0.00122758153235133	.087139	--	0	0	--	0.022660998816693	.846076	--
EGFR_c2312AtoC-f_PlxCT	p.N771toTH	0.0914994549609671		0.00620938721569084	0.873813	--	0.00942240814324789	1.18974	--	0.00330817621546701	0.48212	--	0.0195595042215497	2.568376	--	0.00500375966545705	.829518	--	0.00319973637091894	.608332	--	0.00987695905471085	1.876694	--	0.000640872679427633	.102685	--	0.00297543050481075	.68909	--
EGFR_c2320GtoC-f_PlxCT	p.H773_V774insH	0.424375395404729		0.00605617942312786	0.337693	--	0.00662167331375463	0.39162	--	0	0	--	0.0043178115884662	0.238053	--	0	0	--	0	0	--	0	0	--	0	0	--	0	0	--
EGFR_c2369CtoT-f1_PlxGT	p.T790M	0.146857009248109		1.23107356929946	32.005046	--	2.46448785341636	36.386396	--	0.164447486155338	10.873297	--	0.166937000375903	10.22347	--	0	0	--	0	0	--	0	0	--	0	0	--	0	0	--
EGFR_c2369CtoT-f2_PlxGT	p.T790M	0.318479859440132		2.86270885032208	47.532496	--	4.5203674986936	79.845102	--	0.402469638027896	27.971534	--	0.409972030304359	28.546615	--	0	0	--	0	0	--	0.00667322173090991	.84409	--	0.00705372726746266	.762177	--	0	0	--
EGFR_c2389TtoA-r_PlxCT	p.C797S	0.0894331362160619		0	0	--	0.00287792225871128	0.135821	--	0	0	--	0.00633685985740364	0.29177	--	0	0	--	0	0	--	0	0	--	0	0	--	0	0	--
EGFR_c2390GtoC-r_PlxGT	p.C797S	0.411887372591513		0.0084351317510036	0.594126	--	0	0	--	0.0133389360020363	1.589356	--	0.00689955575949683	0.90687	--	0	0	--	0.000152176054067095	.021653	--	0.00492143492023185	.683475	--	0	0	--	0.00921126974009888	1.43383	--
EGFR_c2573TtoG-f1_PlxCG	p.L858R	0.637559625988483		6.98795885166663	43.184336	--	0.312996763907321	19.033272	--	2.46238152210128	34.554559	--	0.00244719541521546	0.189042	--	0.0152250496758995	1.143672	--	0	0	--	0.0340094569916413	2.622464	--	0.018615784989621	1.622152	--	0.0724883031370813	2.495037	--
EGFR_c2573TtoG-f2_PlxCG	p.L858R	0.817352318021883		6.84541408833494	72.01403	--	0.338160452386022	7.494708	--	2.45796198183262	45.620276	--	0	0	--	0.00216889229084043	.278385	--	0	0	--	0.046903237232363	3.40919	--	0.00229078769866926	.291852	--	0.0766850570914452	5.452887	--
EGFR_c2582TtoAG-r_PlxCT	p.L861Q/L861R	1.31706678006395		0.108584215451489	11.129516	--	0.174185499979003	13.805711	--	0.113544498111362	11.10082	--	0	0	--	0.086547512218203	11.479724	--	0	0	--	0.0416101785154785	4.720706	--	0	0	--	0.075141013340703	10.595258	--
ERBB2_c2324_2325ins12-r_PlxCG	p.A775_G776insYVMA	1.48275881483904		0.166594007786028	6.720297	--	0.115736266322854	12.817199	--	0.0999360139227948	9.109174	--	0.0632223836275547	8.842656	--	0.0332578982883296	4.496062	--	0.0117614707151583	1.212597	--	0.043383258935679	4.350988	--	0	0	--	0	0	--
ERBB2_c2325_2326ins12-f1_PlxCT	p.A775_G776insYVMA	0.0344602750168786		0.00871392952595203	1.016812	--	0.00572004640890004	0.694224	--	0.0103759816191134	1.219379	--	0.0116757746544137	1.525161	--	0.00672961666733463	.790092	--	0.00336433846799367	.453779	--	0.00237864961210324	.377902	--	0.00971461882727586	1.177947	--	0.00364272204615019	.754356	--
ERBB2_c2325_2326ins12-f2_PlxCT	p.A775_G776insYVMA	0.0848326331521693		0.00839934400585121	0.53784	--	0.00738865455326425	0.389873	--	0.00756396086273764	0.387531	--	0.00922832745812273	0.29698	--	0	0	--	0.00801428454164011	.807831	--	0.0138876562699006	.856436	--	0.00603114747067048	.944863	--	0.00418228157204181	.626859	--
ERBB2_c2326_2327ins3-f_PlxCT	p.G776>VC	2.13401286425663		0.803161729624138	33.933242	--	0.523018764142513	28.478229	--	0.440802876960008	27.003364	--	0.674284577886499	29.881205	--	0.487023982102426	40.197782	--	0.744280074586402	45.102013	--	1.05355794047181	44.901023	--	0.750904091290264	39.335702	--	0.961344689172196	46.988248	--
KRAS_c181CtoAG-r1_PlxCT	p.Q61K/Q61E	0.0344982072370943		0	0	--	0	0	--	0.00227733947516457	0.306731	--	0	0	--	0.00136954093272648	.234072	--	0	0	--	0	0	--	0	0	--	0	0	--
KRAS_c181CtoAG-r2_PlxCT	p.Q61K/Q61E	0.0818712778838166		0	0	--	0.000221805596587656	0.02721	--	0	0	--	0	0	--	0	0	--	0.00284054932286502	.296345	--	0.00917892853416596	.517829	--	0	0	--	0.00177546325639049	.236745	--
KRAS_c182AtoCT-f_PlxCT	p.Q61P/Q61L	0.503810946961417		0.0439290556894463	2.335291	--	0.0392346130675491	2.553387	--	0.0198570298273681	1.403958	--	0.00714614638968946	0.377501	--	0	0	--	0.00312346319130687	.241353	--	0	0	--	0	0	--	0	0	--
KRAS_c182AtoG-r_PlxC	p.Q61R	4.20321770450592		0.0833237359554082	4.856453	--	0.0702074143127943	4.16022	--	0.34494184880969	15.52403	--	0.371543193289946	19.065248	--	0	0	--	0.00504670726592017	.540913	--	0.022691934881077	1.912367	--	0	0	--	0	0	--
KRAS_c183AtoCT-f_PlxCT	p.Q61H	0.219089199531781		0.0289575729295601	4.067554	--	0.0267025139930408	3.360168	--	0.0314676708946106	4.65665	--	0.091547039786978	12.107752	--	0.000374144857740387	.060744	--	0.00671681645171142	.808844	--	0.011282558872623	.831103	--	0.00217425048862149	.284564	--	0.00924589487478909	1.577894	--
KRAS_c34GtoA-r_PlxGT	p.G12S	0.658389821908465		0.0602651313524825	2.69291	--	0.0720362785015237	2.994517	--	0.0716924265173752	4.538497	--	0.134724347395213	5.83037	--	0.0486612295838515	1.871603	--	0.131508636776155	4.689361	--	0.0526346259636364	1.594607	--	0	0	--	0.0463620457020098	1.657736	--
KRAS_c34GtoC-r_PlxGT	p.G12R	1.71561705775116		0.00781795207987193	0.364652	--	0.0335197325021148	1.477811	--	0.0460202050148078	3.059747	--	0.0403113318272407	1.816632	--	0.0120220744709275	.46632	--	0.0306280314758246	1.096767	--	0	0	--	0	0	--	0	0	--
KRAS_c34GtoCT-f_PlxCT	p.G12C	0.431742295169912		0	0	--	0	0	--	0	0	--	0	0	--	0	0	--	0.00617777413474902	.931323	--	0	0	--	0.00119854287086327	.18837	--	0.00849466615360752	1.490562	--
KRAS_c35GtoA-r_PlxGT	p.G12D	0.336865706596255		0.052457579117231	4.319881	--	0.0469720167803537	4.547862	--	0.159776986256932	14.912028	--	0.0491652214360581	4.533421	--	0.0145848510382171	1.675117	--	0.0331276558917152	3.769186	--	0	0	--	0	0	--	0.0145295601200365	1.883137	--
KRAS_c35GtoCT-f_PlxCT	p.G12A/G12V	0.0466158018939027		0	0	--	0.00320774612129673	0.391562	--	0	0	--	0.00284975350978601	0.351096	--	0	0	--	0.00625699497200392	.768992	--	0.00746155258602481	.851026	--	0.00739027841079211	.915293	--	0.00378887214353532	.548049	--
KRAS_c37GtoT-f_PlxT	p.G13C	0.0130675632772793		0	0	--	0.00185009562687949	0.386857	--	0	0	--	0	0	--	0	0	--	0.000984127672272004	.089342	--	0.000327773073934732	.026779	--	0.0217192846879843	.983895	--	0.00291679788674406	.271889	--
KRAS_c38GtoA-r_PlxT	p.G13D	1.99827367984146		0.0184539606863091	2.708845	--	0.0194775398747398	2.831155	--	0.0234863848563242	2.509905	--	0.0283341292796072	3.104978	--	0.0139554843743737	2.444234	--	0.0181460462574587	3.393817	--	0.00480841304203488	.908379	--	NA	0	--	0.00657140334753306	.960301	--
PIK3CA_c1624GtoA-r_PlxGT	p.E542K	0.238562728284796		0.0175575734380599	1.082513	--	0.0130107085272662	0.920356	--	0.00715858421439301	0.587156	--	0	0	--	0.0128358293379645	1.81971	--	0.00822756325518827	.917313	--	0.0156781092445445	1.150224	--	0.191715788974269	13.925845	--	0.0157966805796136	1.346556	--
PIK3CA_c1633GtoA-r_PlxGT	p.E545K	0.484809592227991		0.0279117049868519	1.062755	--	0	0	--	0.0206825474420633	0.69595	--	0	0	--	0	0	--	0	0	--	4.46255702205435e-005	.002262	--	0	0	--	0.00317113694901582	.150943	--
PIK3CA_c3140AtoG-r_PlxC	p.H1047R	1.41954508933805		0.193890692167102	16.568809	--	0.401517775372182	24.99763	--	0.0842730261059668	7.462955	--	0.0832143647780434	5.768185	--	0.00369941298416313	.52025	--	0.0150911659164916	2.628935	--	0.0153537761181337	3.093251	--	0.00607118680838958	.902634	--	0.00370549892534061	.82094	--
PIK3CA_c3140AtoT-f_PlxT	p.H1047L	1.57165604189444		0.0450418037913478	3.569288	--	0.0412657924302116	2.875766	--	0.0776494325383736	4.397415	--	0.0404267257360225	2.599985	--	0	0	--	0.00382195130143145	.510236	--	0.00655339406759675	.749845	--	0	0	--	0	0	--
Process1_PlxC			0			44.869138			104.099692			92.149532			100.143825			85.237927			35.371077			72.939748			72.564812			34.183307
Process2_PlxC			0			106.68964			152.650094			198.542603			131.549034			139.405756			34.985852			98.821171			125.467104			120.46017
Process3_PlxC			0			93.875771			114.223995			120.439343			111.303603			187.007494			74.75915			224.380643			190.478653			323.617248
Process1_PlxT			0			94.153265			111.502416			134.384507			151.092347			208.293216			97.964592			185.174574			203.193985			198.231242
Process2_PlxT			0			136.762916			109.963895			112.642164			122.251074			202.513818			155.338303			298.03582			278.735021			302.782837
Process3_PlxT			0			147.597976			153.813225			174.905579			203.316198			186.152467			97.699439			325.32503			244.227409			458.650533
Process4_PlxT			0			116.859448			138.698027			105.380773			139.450602			271.019276			80.83126			182.729638			231.69488			263.630843
Process5_PlxT			0			173.866741			135.89369			153.103963			183.967457			252.348325			104.242602			194.551449			259.991725			276.35559
Process6_PlxT			2.84130155555556			109.456399			144.041528			158.99718			105.542819			224.673486			81.938809			133.951343			179.942359			194.595709
Process7_PlxT			0			118.189864			136.751305			187.20211			221.003016			237.116253			48.704512			93.669619			108.81757			93.663202
Process8_PlxT			0.843275777777778			151.301941			188.13849			157.665884			196.117715			171.349058			86.065571			147.135013			99.336537			197.874329
Process9_PlxT			0			122.324041			166.014479			143.30196			131.133877			274.741506			147.551266			304.561879			15.774633			267.735558
