# Supplementary material for: Mutation analysis in individual circulating tumor cells depicts intratumor heterogeneity in melanoma
Source: EMBO Mol Med. 2024 Jun 19;16(7):6. doi: 10.1038/s44321-024-00082-6 (PMC11250829; doi:10.1038/s44321-024-00082-6)
Supplement: Supplementary file 11 — Source data Fig. 1 [file 44321_2024_82_MOESM11_ESM.zip]

Archive with 3 entries (2 files):
- Figure 1/
- Figure 1/Figure 1A.xlsx
- Figure 1/Figure 1B.xlsx
