# Supplementary material for: Mutation analysis in individual circulating tumor cells depicts intratumor heterogeneity in melanoma
Source: EMBO Mol Med. 2024 Jun 19;16(7):6. doi: 10.1038/s44321-024-00082-6 (PMC11250829; doi:10.1038/s44321-024-00082-6)
Supplement: Supplementary file 11 — Source data Fig. 1 [file 44321_2024_82_MOESM11_ESM.zip › Figure 1/Figure 1A.xlsx]

## Sheet: Feuil1
	number of positive cells	number of lysed cells	mutation detection rate (%)
BRAF V600E-r1	28	36	77.78
BRAF V600E-r2	30	36	83.33
MAP2K1 P124S-f1	7	17	41.10
NRAS Q61K-r1	8	10	80.00
NRAS Q61L-f1	7	8	87.5
NRAS Q61R-r1	7	8	87.5
