# Supplementary material for: Mutation analysis in individual circulating tumor cells depicts intratumor heterogeneity in melanoma
Source: EMBO Mol Med. 2024 Jun 19;16(7):6. doi: 10.1038/s44321-024-00082-6 (PMC11250829; doi:10.1038/s44321-024-00082-6)
Supplement: Supplementary file 11 — Source data Fig. 1 [file 44321_2024_82_MOESM11_ESM.zip › Figure 1/Figure 1B.xlsx]

## Sheet: Feuil1
N° de patient	Sampling ID (Access ID)	Number of Mutation detected with Signal above the threshold in CTC	Number of Mutation detected in ctDNA
15	1	0	1
16	1	0	2
18	1	1	2
21	1	1	1
22	1	2	0
23	1	1	0
24	1	2	0
25	1	6	2
26	1	0	1
26	2	1	0
26	3	1	0
27	1	4	2
29	1	1	1
30	1	5	1
31	1	6	1
32	1	4	1
