# Supplementary material for: Mutation analysis in individual circulating tumor cells depicts intratumor heterogeneity in melanoma
Source: EMBO Mol Med. 2024 Jun 19;16(7):6. doi: 10.1038/s44321-024-00082-6 (PMC11250829; doi:10.1038/s44321-024-00082-6)
Supplement: Supplementary file 12 — Source data Fig. 2 [file 44321_2024_82_MOESM12_ESM.zip › Figure 2/Figure 2A.xlsx]

## Sheet: Feuil1
	number of positive cells	number of lysed cells	mutation detection rate
BRAF V600E-r1	8	9	88.89
BRAF V600E-r2	8	9	88.89
PI3KCA E545K-r	8	10	80
