# Supplementary material for: Mutation analysis in individual circulating tumor cells depicts intratumor heterogeneity in melanoma
Source: EMBO Mol Med. 2024 Jun 19;16(7):6. doi: 10.1038/s44321-024-00082-6 (PMC11250829; doi:10.1038/s44321-024-00082-6)
Supplement: Supplementary file 13 — Figure EV1 Source Data [file 44321_2024_82_MOESM13_ESM.zip]

Archive with 9 entries (8 files):
- Figure EV 1/
- Figure EV 1/Figure EV 1A.xlsx
- Figure EV 1/Figure EV 1B BRAF V600E_r1.xlsx
- Figure EV 1/Figure EV 1B BRAF V600E_r2.xlsx
- Figure EV 1/Figure EV 1B MAP2K1 P124S_f1.xlsx
- Figure EV 1/Figure EV 1B MAP2K1 P124S_f2.xlsx
- Figure EV 1/Figure EV 1B NRAS Q61K_r1.xlsx
- Figure EV 1/Figure EV 1B NRAS Q61L_f1.xlsx
- Figure EV 1/Figure EV 1B NRAS Q61R_r1.xlsx
