# Supplementary material for: Mutation analysis in individual circulating tumor cells depicts intratumor heterogeneity in melanoma
Source: EMBO Mol Med. 2024 Jun 19;16(7):6. doi: 10.1038/s44321-024-00082-6 (PMC11250829; doi:10.1038/s44321-024-00082-6)
Supplement: Supplementary file 13 — Figure EV1 Source Data [file 44321_2024_82_MOESM13_ESM.zip › Figure EV 1/Figure EV 1B BRAF V600E_r1.xlsx]

## Sheet: Feuil1
	normalised intensity	SNR
leukocyte_training set	0	0
leukocyte_training set	0.06581351	2.415288
leukocyte_training set	0.05855524	1.921015
leukocyte_training set	0.05253928	2.006267
leukocyte_training set	0	0
leukocyte_training set	0.04446183	1.725047
leukocyte_training set	0.00906017	0.329315
leukocyte_training set	0.00196234	0.086338
leukocyte_training set	0	0
leukocyte_training set	0	0
leukocyte_training set	0.03168232	1.446131
leukocyte_training set	0.00458867	0.193109
leukocyte_training set	0.00070612	0.024142
leukocyte_training set	0.01799656	0.728174
leukocyte_training set	0.03426643	1.373709
leukocyte_training set	0.00998271	0.466994
leukocyte_training set	0.03903761	1.698563
leukocyte_training set	0	0
leukocyte_training set	0	0
leukocyte_training set	0.01252913	0.552564
leukocyte_training set	0	0
leukocyte_training set	0	0
leukocyte_training set	0.02764318	1.28959
leukocyte_training set	0.01774245	0.779524
leukocyte_training set	0.00096867	0.053197
leukocyte_training set	0	0
leukocyte_training set	0.03135265	1.37286
leukocyte_training set	0.00852634	0.414523
leukocyte_training set	0.02951551	1.514938
leukocyte_training set	0.00123418	0.058178
leukocyte_training set	0	0
leukocyte_training set	0.03604045	1.758139
leukocyte_training set	0	0
leukocyte_training set	0.01450857	0.763431
leukocyte_training set	0	0
leukocyte_training set	0.04743478	2.454565
leukocyte_training set	0.01642532	0.794606
gDNA (6pg)	0.4175	16.87
gDNA (6pg)	0.348	13.98
non-fixed single cell	0.0923	2.61
non-fixed single cell	0.8548	24.92
non-fixed single cell	1.0628	31.06
non-fixed single cell	1.2121	28.42
non-fixed single cell	1.9762	35.31
non-fixed single cell	2.9663	40.65
non-fixed single cell	0.0748	2.8
non-fixed single cell	0.7724	25.37
non-fixed single cell	0.2433	8.67
non-fixed single cell	2.2219	33.6
non-fixed single cell	0.6745	22.9
non-fixed single cell	3.2767	45.19
non-fixed single cell	1.0372	31.72
Parsortix cell	5.879	47.78
Parsortix cell	2.7408	48.64
Parsortix cell	0.0001	0
Parsortix cell	0	0
Parsortix cell	0.0467	1.91
Parsortix cell	1.4184	33.68
Parsortix cell	1.7725	33.48
Parsortix cell	1.0038	29.97
Parsortix cell	5.1317	61.28
Parsortix cell	0.6855	22.29
Parsortix cell	0.0267	1.35
Parsortix cell	2.715783586	46.542579
Parsortix cell	0.722110182	24.246995
Parsortix cell	0.436161819	16.155358
Parsortix cell	0.572811889	19.844731
Parsortix cell	0.803340084	23.072083
Parsortix cell	0.402187367	14.242412
Parsortix cell	3.172730058	62.763735
Parsortix cell	4.861366332	68.206531
Parsortix cell	0.217888947	7.290799
Parsortix cell	0.214730845	6.876089
Parsortix cell	1.569785584	32.271642
Parsortix cell	0	0
Parsortix cell	0.865005028	23.300242
Parsortix cell	1.736906593	34.009707
Parsortix cell	1.651339789	30.744937
Parsortix cell	0.0570321796823004	1.520361
Parsortix cell	9.99	59.040812
Parsortix cell	2.46555287333506	35.51771
Parsortix cell	0.858958777185128	18.15928
Parsortix cell	18.89	62.373497
Parsortix cell	8.33101899508249	65.050526
Parsortix cell	16.82	69.968643
Parsortix cell	17.34	61.869281
Parsortix cell	7.63186186861183	73.632298
Parsortix cell	5.59410531584948	54.927557
