# Supplementary material for: Mutation analysis in individual circulating tumor cells depicts intratumor heterogeneity in melanoma
Source: EMBO Mol Med. 2024 Jun 19;16(7):6. doi: 10.1038/s44321-024-00082-6 (PMC11250829; doi:10.1038/s44321-024-00082-6)
Supplement: Supplementary file 13 — Figure EV1 Source Data [file 44321_2024_82_MOESM13_ESM.zip › Figure EV 1/Figure EV 1B BRAF V600E_r2.xlsx]

## Sheet: Feuil1
	normalised intensity	SNR
leukocyte_training set	0.00252772	0.253037
leukocyte_training set	0.06791222	5.637606
leukocyte_training set	0.04391153	1.874712
leukocyte_training set	0.01460245	1.055078
leukocyte_training set	0	0
leukocyte_training set	0.03753726	1.933508
leukocyte_training set	0.00028645	0.061994
leukocyte_training set	0.0194976	2.246688
leukocyte_training set	0.00274967	0.798942
leukocyte_training set	0.00225946	0.293369
leukocyte_training set	0.0287462	3.035964
leukocyte_training set	0.00569782	0.476047
leukocyte_training set	0	0
leukocyte_training set	0.00305402	0.248043
leukocyte_training set	0.00856379	1.56824
leukocyte_training set	0.01205064	1.092669
leukocyte_training set	0	0
leukocyte_training set	0	0
leukocyte_training set	0.00903286	0.735594
leukocyte_training set	0	0
leukocyte_training set	0.01229923	1.234804
leukocyte_training set	0.01696625	1.137363
leukocyte_training set	0	0
leukocyte_training set	0.03679134	3.707939
leukocyte_training set	0.02000923	1.869486
leukocyte_training set	0	0
leukocyte_training set	0.01027019	0.664551
leukocyte_training set	0.02418405	1.509443
leukocyte_training set	0.00606656	0.421696
leukocyte_training set	0.02311995	1.497753
leukocyte_training set	0	0
leukocyte_training set	0.01194371	0.746555
leukocyte_training set	0.01223026	0.847666
leukocyte_training set	0.0000209	0.001402
leukocyte_training set	0.00825111	0.555357
leukocyte_training set	0.00494244	0.362564
leukocyte_training set	0.00849521	0.617337
gDNA (6pg)	0.4509	34.61
gDNA (6pg)	0.3252	27.03
non-fixed single cell	0.071	5.1
non-fixed single cell	0.7767	31.65
non-fixed single cell	1.0577	32.06
non-fixed single cell	0.9451	36.34
non-fixed single cell	1.7702	39.21
non-fixed single cell	2.9159	43.47
non-fixed single cell	0.7343	36.33
non-fixed single cell	0.2254	20.46
non-fixed single cell	1.5913	42.84
non-fixed single cell	0.5606	29.55
non-fixed single cell	2.8593	49.82
non-fixed single cell	0.96	41.98
Parsortix cell	4.7173	97.36
Parsortix cell	2.639	57.6
Parsortix cell	0.0058	0.5
Parsortix cell	0	0
Parsortix cell	0.0318	2.54
Parsortix cell	1.269	43.04
Parsortix cell	1.8952	46.59
Parsortix cell	0.8176	44.38
Parsortix cell	5.8168	73.25
Parsortix cell	0.7416	34.21
Parsortix cell	0.0086	0.87
Parsortix cell	4.02	66.52484
Parsortix cell	0.89	37.109242
Parsortix cell	0.53	34.918349
Parsortix cell	0.71	34.353353
Parsortix cell	0.91	36.359592
Parsortix cell	0.53	36.971987
Parsortix cell	3.54	79.493513
Parsortix cell	5.03	90.775611
Parsortix cell	0.39	26.503453
Parsortix cell	0.46	30.187312
Parsortix cell	5.77	97.620679
Parsortix cell	0	0
Parsortix cell	1.61	37.187867
Parsortix cell	8.34	56.156616
Parsortix cell	6.78	94.587868
Parsortix cell	0.0197801980660462	1.854946
Parsortix cell	8.43293063065174	79.22676
Parsortix cell	1.23121466284555	38.529002
Parsortix cell	0.430498770576972	33.204407
Parsortix cell	9.44165276606426	67.99529
Parsortix cell	4.55930496931042	64.241039
Parsortix cell	7.58462100779302	80.855789
Parsortix cell	8.75555440828256	76.251381
Parsortix cell	7.11566023186874	72.887477
Parsortix cell	3.26099331539669	71.321013
