# Supplementary material for: Mutation analysis in individual circulating tumor cells depicts intratumor heterogeneity in melanoma
Source: EMBO Mol Med. 2024 Jun 19;16(7):6. doi: 10.1038/s44321-024-00082-6 (PMC11250829; doi:10.1038/s44321-024-00082-6)
Supplement: Supplementary file 13 — Figure EV1 Source Data [file 44321_2024_82_MOESM13_ESM.zip › Figure EV 1/Figure EV 1B MAP2K1 P124S_f1.xlsx]

## Sheet: Feuil1
	normalised intensity	SNR
leukocyte_training set	0.00338266	0.498664
leukocyte_training set	0.00416676	0.590954
leukocyte_training set	0.01664581	1.92077
leukocyte_training set	0.03768767	4.322696
leukocyte_training set	0.00855826	1.0627
leukocyte_training set	0.09957181	12.300227
leukocyte_training set	0	0
leukocyte_training set	0.03501307	3.228166
leukocyte_training set	0.00262638	0.39278
leukocyte_training set	0.04008797	2.9438
leukocyte_training set	0.10963268	7.937222
leukocyte_training set	0.03837028	3.883957
leukocyte_training set	0.02605987	2.329996
leukocyte_training set	0	0
leukocyte_training set	0.0169479	0.275625
leukocyte_training set	0.00692194	0.396324
leukocyte_training set	0.00724627	1.047853
leukocyte_training set	0.00520403	0.46702
leukocyte_training set	0.00804151	1.041612
leukocyte_training set	0	0
leukocyte_training set	0.01286033	0.757599
leukocyte_training set	0.00045936	0.031298
leukocyte_training set	0.00710725	0.402442
leukocyte_training set	0.00517188	0.394353
leukocyte_training set	0.00420598	0.143382
leukocyte_training set	0.24872295	25.774035
leukocyte_training set	0.00647503	1.030158
leukocyte_training set	0.00293611	0.280074
leukocyte_training set	0.00519327	0.618165
leukocyte_training set	0	0
leukocyte_training set	0	0
leukocyte_training set	0	0
leukocyte_training set	0	0
leukocyte_training set	0	0
leukocyte_training set	0	0
leukocyte_training set	0.00100469	0.07179
leukocyte_training set	0.0000436	0.005714
leukocyte_training set	0	0
leukocyte_training set	0	0
leukocyte_training set	0.00372986	0.362699
gDNA (6pg)	0	0
gDNA (6pg)	2.1671	50.84
non-fixed single cell	3.0069	65.67
non-fixed single cell	3.5661	71.27
non-fixed single cell	5.0744	73.94
non-fixed single cell	0.1989	10.17
non-fixed single cell	4.1625	70.5
non-fixed single cell	0.0046	0.25
non-fixed single cell	0.0496	3.1
non-fixed single cell	2.0645	61.92
parsortix cell	0.4919	22.94
parsortix cell	0.1387	12.55
parsortix cell	0	0
parsortix cell	0.0129	1.3
parsortix cell	0.0097	0.57
parsortix cell	0.7662	35.27
parsortix cell	0.0035	0.27
parsortix cell	0.8081	34.32
parsortix cell	1.2881	37.7
parsortix cell	0.2497	16.63
parsortix cell	0.0122	0.82
parsortix cell	0.048567245	5.05
parsortix cell	0.724041727	40
parsortix cell	0.516232505	27.9
parsortix cell	0.164103261	13.1
parsortix cell	0.297375606	26.6
parsortix cell	1.734762126	37.2
