# Supplementary material for: Mutation analysis in individual circulating tumor cells depicts intratumor heterogeneity in melanoma
Source: EMBO Mol Med. 2024 Jun 19;16(7):6. doi: 10.1038/s44321-024-00082-6 (PMC11250829; doi:10.1038/s44321-024-00082-6)
Supplement: Supplementary file 13 — Figure EV1 Source Data [file 44321_2024_82_MOESM13_ESM.zip › Figure EV 1/Figure EV 1B MAP2K1 P124S_f2.xlsx]

## Sheet: Feuil1
	normalised intensity	SNR
leukocyte_training set	0	0
leukocyte_training set	0.00037041	0.050182
leukocyte_training set	0.0123008	1.20374
leukocyte_training set	0.0283057	4.22605
leukocyte_training set	0	0
leukocyte_training set	0.0399835	5.75237
leukocyte_training set	0	0
leukocyte_training set	0.032388	4.3318
leukocyte_training set	0	0
leukocyte_training set	0.0199235	1.5708
leukocyte_training set	0.0289119	2.26508
leukocyte_training set	0.0383872	2.4182
leukocyte_training set	0.0205392	1.20656
leukocyte_training set	0.0204902	2.6519
leukocyte_training set	0.00811016	0.766671
leukocyte_training set	0.0150317	1.36648
leukocyte_training set	0	0
leukocyte_training set	0.00152527	0.155802
leukocyte_training set	0.00552598	0.501525
leukocyte_training set	0.00322197	0.425864
leukocyte_training set	0.00942249	0.344147
leukocyte_training set	0.0128336	0.955627
leukocyte_training set	0.00929905	0.412106
leukocyte_training set	0.00026787	0.013123
leukocyte_training set	0.0175984	1.0278
leukocyte_training set	0.179601	20.6952
leukocyte_training set	0.00497376	0.609264
leukocyte_training set	0.00276292	0.405979
leukocyte_training set	0.00278353	0.348511
leukocyte_training set	0	0
leukocyte_training set	0	0
leukocyte_training set	0	0
leukocyte_training set	0.00162939	0.208178
leukocyte_training set	0	0
leukocyte_training set	0	0
leukocyte_training set	0	0
leukocyte_training set	0	0
leukocyte_training set	0	0
leukocyte_training set	0	0
leukocyte_training set	0	0
non-fixed single cell	8.6237	84.84
non-fixed single cell	9.6146	83.38
non-fixed single cell	13.7515	83.57
non-fixed single cell	0.014	1
non-fixed single cell	0.2896	24.96
non-fixed single cell	7.8374	78.18
non-fixed single cell	0.0025	0.26
non-fixed single cell	9.0944	104.19
non-fixed single cell	0.0448	3.3
non-fixed single cell	4.4751	84.84
