# Supplementary material for: Mutation analysis in individual circulating tumor cells depicts intratumor heterogeneity in melanoma
Source: EMBO Mol Med. 2024 Jun 19;16(7):6. doi: 10.1038/s44321-024-00082-6 (PMC11250829; doi:10.1038/s44321-024-00082-6)
Supplement: Supplementary file 13 — Figure EV1 Source Data [file 44321_2024_82_MOESM13_ESM.zip › Figure EV 1/Figure EV 1B NRAS Q61K_r1.xlsx]

## Sheet: Feuil1
	normalised intensity	SNR
leukocyte_training set	0.00403021	0.484059
leukocyte_training set	0.00516911	0.694761
leukocyte_training set	0.01095875	1.252274
leukocyte_training set	0.05153586	7.181503
leukocyte_training set	0	0
leukocyte_training set	0.0000717	0.010151
leukocyte_training set	0	0
leukocyte_training set	0	0
leukocyte_training set	0	0
leukocyte_training set	0	0
leukocyte_training set	0	0
leukocyte_training set	0.0000871	0.013617
leukocyte_training set	0.00962452	1.163604
leukocyte_training set	0	0
leukocyte_training set	0	0
leukocyte_training set	0	0
leukocyte_training set	0	0
leukocyte_training set	0	0
leukocyte_training set	0	0
leukocyte_training set	0	0
leukocyte_training set	0.00535696	0.867299
leukocyte_training set	0.00010388	0.007374
leukocyte_training set	0.0262652	3.141569
leukocyte_training set	0.00140222	0.161333
leukocyte_training set	0	0
leukocyte_training set	0	0
leukocyte_training set	0	0
leukocyte_training set	0	0
leukocyte_training set	0	0
leukocyte_training set	0.00613392	0.699784
leukocyte_training set	0.00027192	0.032556
leukocyte_training set	0	0
leukocyte_training set	0.00168189	0.254779
leukocyte_training set	0	0
leukocyte_training set	0	0
leukocyte_training set	0.00304827	0.298463
leukocyte_training set	0.00281009	0.353459
leukocyte_training set	0.00407144	0.501322
leukocyte_training set	0.00453087	0.576595
leukocyte_training set	0.00037199	0.034543
gDNA (6pg)	0.003	0.42
gDNA (6pg)	0.1012	15.22
non-fixed single cell	2.1196	25.05
non-fixed single cell	5.9061	42.47
parsortix single cell	3.019	52.05
parsortix single cell	0.743	41.3
parsortix single cell	4.8702	66.91
parsortix single cell	0.006	0.67
parsortix single cell	0.0928065260322649	6.937026
parsortix single cell	0.752170229156168	29.898802
parsortix single cell	2.38135811501987	34.832199
parsortix single cell	0.156857828730376	13.168155
parsortix single cell	0.53937491282992	25.215152
parsortix single cell	0.43262220148885	22.436105
