# Supplementary material for: Mutation analysis in individual circulating tumor cells depicts intratumor heterogeneity in melanoma
Source: EMBO Mol Med. 2024 Jun 19;16(7):6. doi: 10.1038/s44321-024-00082-6 (PMC11250829; doi:10.1038/s44321-024-00082-6)
Supplement: Supplementary file 13 — Figure EV1 Source Data [file 44321_2024_82_MOESM13_ESM.zip › Figure EV 1/Figure EV 1B NRAS Q61L_f1.xlsx]

## Sheet: Feuil1
	normalised intensity	SNR
leukocyte_training set	0	0
leukocyte_training set	0.0277049	1.179527
leukocyte_training set	0.049153	0.940624
leukocyte_training set	0.04723316	1.68876
leukocyte_training set	0	0
leukocyte_training set	0.05508281	1.936468
leukocyte_training set	0	0
leukocyte_training set	0	0
leukocyte_training set	0	0
leukocyte_training set	0	0
leukocyte_training set	0.00141006	0.089147
leukocyte_training set	0.00593986	0.356285
leukocyte_training set	0	0
leukocyte_training set	0	0
leukocyte_training set	0	0
leukocyte_training set	0.00296105	0.156616
leukocyte_training set	0	0
leukocyte_training set	0	0
leukocyte_training set	0.00249066	0.134683
leukocyte_training set	0.00090503	0.04426
leukocyte_training set	0	0
leukocyte_training set	0	0
leukocyte_training set	0	0
leukocyte_training set	0	0
leukocyte_training set	0	0
leukocyte_training set	0	0
leukocyte_training set	0	0
leukocyte_training set	0	0
leukocyte_training set	0.06539851	2.544915
leukocyte_training set	0.02484983	1.159756
leukocyte_training set	0.03420265	1.570382
leukocyte_training set	0.02534871	1.158702
leukocyte_training set	0	0
leukocyte_training set	0.01466944	0.606759
leukocyte_training set	0	0
leukocyte_training set	0.00251587	0.1055
leukocyte_training set	0.01933218	0.856025
leukocyte_training set	0.03072727	1.365299
leukocyte_training set	0.06845268	2.732426
leukocyte_training set	0.02372234	1.058692
gDNA (6pg)	7.0377	64.15
gDNA (6pg)	11.2823	74.46
non-fixed single cell	0.8819	29.3
non-fixed single cell	1.685	40.16
non-fixed single cell	0.1379	8.58
non-fixed single cell	0.2512	15.49
non-fixed single cell	2.2093	37.35
non-fixed single cell	1.7238	37.19
non-fixed single cell	5.6404	52.74
non-fixed single cell	0.8388	25.4
parsortix single cell	0.359060814192995	14.436545
parsortix single cell	0.204341020167579	9.166505
parsortix single cell	0.972524561102668	28.597376
parsortix single cell	0.451681530208881	16.720187
parsortix single cell	0.832409515414225	25.537249
parsortix single cell	0.798416613623627	27.770751
parsortix single cell	0.79038008716903	24.425332
parsortix single cell	1.01222538362744	27.8793
