# Supplementary material for: Mutation analysis in individual circulating tumor cells depicts intratumor heterogeneity in melanoma
Source: EMBO Mol Med. 2024 Jun 19;16(7):6. doi: 10.1038/s44321-024-00082-6 (PMC11250829; doi:10.1038/s44321-024-00082-6)
Supplement: Supplementary file 13 — Figure EV1 Source Data [file 44321_2024_82_MOESM13_ESM.zip › Figure EV 1/Figure EV 1B NRAS Q61R_r1.xlsx]

## Sheet: Feuil1
	normalised intensity	SNR
leukocyte_training set	0.0070583	1.310592
leukocyte_training set	0.01044053	1.073174
leukocyte_training set	0.02243324	3.751823
leukocyte_training set	0.00281755	0.511195
leukocyte_training set	0	0
leukocyte_training set	0.01078945	1.955033
leukocyte_training set	0.02487062	4.477673
leukocyte_training set	0.02686678	3.146323
leukocyte_training set	0.00187733	0.271771
leukocyte_training set	0	0
leukocyte_training set	0.00559448	0.695116
leukocyte_training set	0	0
leukocyte_training set	0.00279244	0.259869
leukocyte_training set	0.00539333	0.517647
leukocyte_training set	0.02867333	2.825031
leukocyte_training set	0.07506417	8.556016
leukocyte_training set	0.00256192	0.332383
leukocyte_training set	0	0
leukocyte_training set	0	0
leukocyte_training set	0.01293414	1.481101
leukocyte_training set	0.07839456	4.342731
leukocyte_training set	0.04452502	3.453776
leukocyte_training set	0.0690454	9.802776
leukocyte_training set	0.01269441	1.005787
leukocyte_training set	0.03556565	2.72617
leukocyte_training set	0.03203882	3.391846
leukocyte_training set	0.00489377	0.447338
leukocyte_training set	0.05657631	4.384169
leukocyte_training set	0.02004974	2.347274
leukocyte_training set	0.0301735	2.872391
leukocyte_training set	0	0
leukocyte_training set	0.03625242	4.318883
leukocyte_training set	0.00127287	0.163114
leukocyte_training set	0.02005017	1.964235
leukocyte_training set	0.0165175	2.456626
leukocyte_training set	0.03072158	2.222323
leukocyte_training set	0.02282174	0.882624
leukocyte_training set	0.0424522	5.450748
gDNA (6pg)	3.1722	50.84
gDNA (6pg)	0.0398	3.45
non-fixed single cell	4.5053	67.25
non-fixed single cell	0	0
non-fixed single cell	6.4087	61.74
non-fixed single cell	4.0623	70.48
non-fixed single cell	3.439	73.62
non-fixed single cell	6.8341	74.98
non-fixed single cell	5.212	71.3
non-fixed single cell	3.8555	68.7
non-fixed single cell	3.6432	69.78
parsortix single cell	1.79715622266617	33.944774
parsortix single cell	3.73368819086202	73.509264
parsortix single cell	3.99529540865848	68.193472
parsortix single cell	3.87095741446514	66.506739
parsortix single cell	0.170486624407202	27.36803
parsortix single cell	5.35016986789235	110.87844
parsortix single cell	5.69198122383078	115.618644
parsortix single cell	4.98818350956861	73.989964
