# Supplementary material for: Mutation analysis in individual circulating tumor cells depicts intratumor heterogeneity in melanoma
Source: EMBO Mol Med. 2024 Jun 19;16(7):6. doi: 10.1038/s44321-024-00082-6 (PMC11250829; doi:10.1038/s44321-024-00082-6)
Supplement: Supplementary file 14 — Figure EV 2 Source Data [file 44321_2024_82_MOESM14_ESM.zip]

Archive with 2 entries (1 files):
- Figure EV 2/
- Figure EV 2/Figure EV 2A.xlsx
