# Supplementary material for: Mutation analysis in individual circulating tumor cells depicts intratumor heterogeneity in melanoma
Source: EMBO Mol Med. 2024 Jun 19;16(7):6. doi: 10.1038/s44321-024-00082-6 (PMC11250829; doi:10.1038/s44321-024-00082-6)
Supplement: Supplementary file 14 — Figure EV 2 Source Data [file 44321_2024_82_MOESM14_ESM.zip › Figure EV 2/Figure EV 2A.xlsx]

## Sheet: Feuil1
	A2058	SKMEL30	SKMEL2	SKMEL28	WM1366
cell recovery rate_1	67	63.33	90	83.3	93.3
cell recovery rate_2	60	73.3		63.33	70
cell recovery rate_3	77			56.66	66.6
