# Supplementary material for: Mutation analysis in individual circulating tumor cells depicts intratumor heterogeneity in melanoma
Source: EMBO Mol Med. 2024 Jun 19;16(7):6. doi: 10.1038/s44321-024-00082-6 (PMC11250829; doi:10.1038/s44321-024-00082-6)
Supplement: Supplementary file 15 — Figure EV 3 Source Data [file 44321_2024_82_MOESM15_ESM.zip]

Archive with 8 entries (7 files):
- Figure EV 3/
- Figure EV 3/Figure EV 3A.xlsx
- Figure EV 3/Figure EV 3B.xlsx
- Figure EV 3/Figure EV 3C EGFR L858R_f1.xlsx
- Figure EV 3/Figure EV 3C EGFR L858R_f2.xlsx
- Figure EV 3/Figure EV 3C EGFR T790M_f1.xlsx
- Figure EV 3/Figure EV 3C EGFR T790M_f2.xlsx
- Figure EV 3/Figure EV 3C PI3KCA H1047R_r.xlsx
