# Supplementary material for: Mutation analysis in individual circulating tumor cells depicts intratumor heterogeneity in melanoma
Source: EMBO Mol Med. 2024 Jun 19;16(7):6. doi: 10.1038/s44321-024-00082-6 (PMC11250829; doi:10.1038/s44321-024-00082-6)
Supplement: Supplementary file 15 — Figure EV 3 Source Data [file 44321_2024_82_MOESM15_ESM.zip › Figure EV 3/Figure EV 3B.xlsx]

## Sheet: Feuil1
	number of positive cells	number of lysed cells	mutation detection rate (%)
EGFR L858R-f1	9	14	64.28
EGFR L858R-f2	9	14	64.28
EGFR T790M-f1	11	14	78.57
EGFR T790M-f2	8	14	57.14
