# Supplementary material for: Mutation analysis in individual circulating tumor cells depicts intratumor heterogeneity in melanoma
Source: EMBO Mol Med. 2024 Jun 19;16(7):6. doi: 10.1038/s44321-024-00082-6 (PMC11250829; doi:10.1038/s44321-024-00082-6)
Supplement: Supplementary file 15 — Figure EV 3 Source Data [file 44321_2024_82_MOESM15_ESM.zip › Figure EV 3/Figure EV 3C EGFR L858R_f1.xlsx]

## Sheet: Feuil1
	normalised intensity	SNR
leukocyte_training set	0.05137956	4.38399
leukocyte_training set	0.07612183	9.169034
leukocyte_training set	0.04220857	5.580353
leukocyte_training set	0.01692086	1.970951
leukocyte_training set	0.25854667	17.267353
leukocyte_training set	0.08240159	9.844249
leukocyte_training set	0.00447636	0.509909
leukocyte_training set	0.08283794	6.524608
leukocyte_training set	0.02966809	3.097261
leukocyte_training set	0.02351542	2.276804
leukocyte_training set	0.00363761	0.293194
leukocyte_training set	0.00097435	0.122564
leukocyte_training set	0	0
leukocyte_training set	0.0186236	2.558282
leukocyte_training set	0.03648443	3.229484
leukocyte_training set	0.03855233	4.48141
leukocyte_training set	0.00451845	0.581642
leukocyte_training set	0.00339623	0.345517
leukocyte_training set	0	0
gDNA (6pg)	4.544	87.79
gDNA (6pg)	0.1217	19.26
non-fixed single cell	2.0061	55.89
non-fixed single cell	3.7654	63.24
non-fixed single cell	1.2248	51.66
non-fixed single cell	5.6732	111.67
non-fixed single cell	3.8788	48.06
non-fixed single cell	3.0512	85.66
non-fixed single cell	1.0574	52.49
non-fixed single cell	1.6618	51.79
non-fixed single cell	1.5923	55.92
non-fixed single cell	2.087	56.43
parsortix single cell	6.988	43.18
parsortix single cell	0.313	19.03
parsortix single cell	2.4624	34.55
parsortix single cell	0.0024	0.19
parsortix single cell	5.05760420742307	70.104171
parsortix single cell	12.5159998366206	81.26576
parsortix single cell	0.00966275315290663	1.751469
parsortix single cell	0.326883115647905	31.529325
parsortix single cell	1.9364540159317	39.912945
parsortix single cell	0.017637391895403	2.669672
parsortix single cell	6.76075422691931	65.373276
parsortix single cell	2.7109662821172	70.603269
parsortix single cell	2.89843083314347	46.76765
parsortix single cell	2.21534903104672	57.60702
