# Supplementary material for: Mutation analysis in individual circulating tumor cells depicts intratumor heterogeneity in melanoma
Source: EMBO Mol Med. 2024 Jun 19;16(7):6. doi: 10.1038/s44321-024-00082-6 (PMC11250829; doi:10.1038/s44321-024-00082-6)
Supplement: Supplementary file 15 — Figure EV 3 Source Data [file 44321_2024_82_MOESM15_ESM.zip › Figure EV 3/Figure EV 3C EGFR L858R_f2.xlsx]

## Sheet: Feuil1
	normalised intensity	SNR
leukocyte_training set	0.07350049	7.913993
leukocyte_training set	0.15431496	8.04885
leukocyte_training set	0.07058115	3.401429
leukocyte_training set	0.06471437	7.639037
leukocyte_training set	0.30640754	13.07623
leukocyte_training set	0.14016475	7.595532
leukocyte_training set	0	0
leukocyte_training set	0.05695831	4.288351
leukocyte_training set	0.0314273	2.728851
leukocyte_training set	0.03140612	2.365347
leukocyte_training set	0	0
leukocyte_training set	0.00813127	1.181591
leukocyte_training set	0	0
leukocyte_training set	0.02311298	2.97923
leukocyte_training set	0.0526754	3.274993
leukocyte_training set	0.05008678	6.49122
leukocyte_training set	0.14371398	6.701142
leukocyte_training set	0.06180345	4.759937
leukocyte_training set	0.01239994	1.367105
gDNA (6pg)	4.2451	56.32
gDNA (6pg)	0.1454	19.22
non-fixed single cell	1.5919	49.62
non-fixed single cell	3.8736	88.74
non-fixed single cell	1.2252	54.02
non-fixed single cell	5.8198	116.81
non-fixed single cell	3.7342	39.61
non-fixed single cell	3.7497	59.62
non-fixed single cell	1.1605	54.89
non-fixed single cell	2.3581	56.74
non-fixed single cell	1.6921	59.3
non-fixed single cell	1.8474	52.84
parsortix single cell	6.8454	72.01
parsortix single cell	0.3382	7.49
parsortix single cell	2.458	45.62
parsortix single cell	0	0
parsortix single cell	6.60615398453112	47.899016
parsortix single cell	8.62824617402234	79.489297
parsortix single cell	0.00722474231959052	0.679861
parsortix single cell	0.319476557743179	19.009917
parsortix single cell	3.60340036429251	40.362025
parsortix single cell	0.0157046820033746	1.731048
parsortix single cell	5.11325986190772	78.671673
parsortix single cell	2.39008645687974	35.259766
parsortix single cell	3.47003478306476	58.610251
parsortix single cell	2.41712666506155	62.40224
