# Supplementary material for: Mutation analysis in individual circulating tumor cells depicts intratumor heterogeneity in melanoma
Source: EMBO Mol Med. 2024 Jun 19;16(7):6. doi: 10.1038/s44321-024-00082-6 (PMC11250829; doi:10.1038/s44321-024-00082-6)
Supplement: Supplementary file 15 — Figure EV 3 Source Data [file 44321_2024_82_MOESM15_ESM.zip › Figure EV 3/Figure EV 3C EGFR T790M_f1.xlsx]

## Sheet: Feuil1
	normalised intensity	SNR
leukocyte_training set	0.02751816	1.546834
leukocyte_training set	0	0
leukocyte_training set	0.02239862	1.348868
leukocyte_training set	0.01963605	1.247981
leukocyte_training set	0.02240931	1.414492
leukocyte_training set	0.04763684	3.253903
leukocyte_training set	0	0
leukocyte_training set	0.00666827	0.396718
leukocyte_training set	0	0
leukocyte_training set	0	0
leukocyte_training set	0	0
leukocyte_training set	0	0
leukocyte_training set	0	0
leukocyte_training set	0	0
leukocyte_training set	0	0
leukocyte_training set	0	0
leukocyte_training set	0	0
leukocyte_training set	0	0
gDNA (6pg)	0.9113	39.18
gDNA (6pg)	0.0513	3.95
non-fixed single cell	1.3098	48.45
non-fixed single cell	2.9507	64.19
non-fixed single cell	0.8218	45.59
non-fixed single cell	4.5531	74.6
non-fixed single cell	2.6871	52.45
non-fixed single cell	5.0791	82.52
non-fixed single cell	0.6214	39.63
non-fixed single cell	2.0036	51.61
non-fixed single cell	1.2168	46.84
non-fixed single cell	1.7817	53.72
parsortix single cell	1.2311	32.01
parsortix single cell	2.4645	36.39
parsortix single cell	0.1644	10.87
parsortix single cell	0.1669	10.22
parsortix single cell	7.94553488744218	62.659929
parsortix single cell	11.1646556905293	56.668193
parsortix single cell	0	0
parsortix single cell	7.51888979851508	76.346465
parsortix single cell	0.103754831698625	7.575451
parsortix single cell	0	0
parsortix single cell	2.75730072130669	74.676462
parsortix single cell	7.3314004537124	68.239865
parsortix single cell	2.30686359543006	40.497319
parsortix single cell	0.220986680732266	13.144489
