# Supplementary material for: Mutation analysis in individual circulating tumor cells depicts intratumor heterogeneity in melanoma
Source: EMBO Mol Med. 2024 Jun 19;16(7):6. doi: 10.1038/s44321-024-00082-6 (PMC11250829; doi:10.1038/s44321-024-00082-6)
Supplement: Supplementary file 15 — Figure EV 3 Source Data [file 44321_2024_82_MOESM15_ESM.zip › Figure EV 3/Figure EV 3C EGFR T790M_f2.xlsx]

## Sheet: Feuil1
	normalised intensity	SNR
leukocyte_training set	0.07751636	3.53109
leukocyte_training set	0	0
leukocyte_training set	0.08656003	4.683235
leukocyte_training set	0.05483443	3.10267
leukocyte_training set	0.03367607	2.826123
leukocyte_training set	0.07472645	6.248985
leukocyte_training set	0.00726085	0.715838
leukocyte_training set	0.02135776	2.079831
leukocyte_training set	0	0
leukocyte_training set	0	0
leukocyte_training set	0.00291466	0.409477
leukocyte_training set	0.00165141	0.225981
leukocyte_training set	0.00348892	0.549834
leukocyte_training set	0.00322893	0.480376
leukocyte_training set	0.01202884	1.911262
leukocyte_training set	0	0
leukocyte_training set	0.01088857	1.023005
leukocyte_training set	0.03616521	3.150875
leukocyte_training set	0	0
gDNA (6pg)	0.2762	31.86
gDNA (6pg)	2.7201	68
non-fixed single cell	1.479	64.52
non-fixed single cell	3.6491	73.33
non-fixed single cell	0.5305	49.79
non-fixed single cell	4.2554	99.23
non-fixed single cell	3.2406	102.99
non-fixed single cell	2.992	86.31
non-fixed single cell	0.726	57.53
non-fixed single cell	2.5948	71.19
non-fixed single cell	1.506	52.96
non-fixed single cell	1.9741	63.84
parsortix single cell	2.8627	47.53
parsortix single cell	4.5204	79.85
parsortix single cell	0.4025	27.97
parsortix single cell	0.41	28.55
parsortix single cell	0	0
parsortix single cell	3.95576614621538	55.683308
parsortix single cell	0.0303179248317386	1.571151
parsortix single cell	0	0
parsortix single cell	5.54018908732521	56.726512
parsortix single cell	1.58230542782884	29.378184
parsortix single cell	0.329438053704482	14.022069
