# Supplementary material for: Mutation analysis in individual circulating tumor cells depicts intratumor heterogeneity in melanoma
Source: EMBO Mol Med. 2024 Jun 19;16(7):6. doi: 10.1038/s44321-024-00082-6 (PMC11250829; doi:10.1038/s44321-024-00082-6)
Supplement: Supplementary file 15 — Figure EV 3 Source Data [file 44321_2024_82_MOESM15_ESM.zip › Figure EV 3/Figure EV 3C PI3KCA H1047R_r.xlsx]

## Sheet: Figure 1A
	number of positive cells	number of lysed cells	mutation detection rate (%)
BRAF V600E-r1	28	36	77.78
BRAF V600E-r2	30	36	83.33
MAP2K1 P124S-f1	7	17	41.10
NRAS Q61K-r1	8	10	80.00
NRAS Q61L-f1	7	8	87.5
NRAS Q61R-r1	7	8	87.5

## Sheet: Figure 1B
N° de patient	Sampling ID (Access ID)	Number of Mutation detected with Signal above the threshold in CTC	Number of Mutation detected in ctDNA
15	1	0	1
16	1	0	2
18	1	1	2
21	1	1	1
22	1	2	0
23	1	1	0
24	1	2	0
25	1	6	2
26	1	0	1
26	2	1	0
26	3	1	0
27	1	4	2
29	1	1	1
30	1	5	1
31	1	6	1
32	1	4	1

## Sheet: Figure EV1A
	number of positive cells	number of lysed cells	mutation detection rate (%)
BRAF V600E-r1	10	13	76.92
BRAF V600E-r2	11	12	91.67
MAP2K1 P124S-f1	5	8	62.5
MAP2K1 P124S-f2	6	10	60
NRAS Q61K-r1	2	2	100
NRAS Q61L-f1	7	8	87.5
NRAS Q61R-r1	8	10	80

## Sheet: Figure EV 1B_BRAF V600E_r1
	normalised intensity	SNR
leukocyte_training set	0	0
leukocyte_training set	0.06581351	2.415288
leukocyte_training set	0.05855524	1.921015
leukocyte_training set	0.05253928	2.006267
leukocyte_training set	0	0
leukocyte_training set	0.04446183	1.725047
leukocyte_training set	0.00906017	0.329315
leukocyte_training set	0.00196234	0.086338
leukocyte_training set	0	0
leukocyte_training set	0	0
leukocyte_training set	0.03168232	1.446131
leukocyte_training set	0.00458867	0.193109
leukocyte_training set	0.00070612	0.024142
leukocyte_training set	0.01799656	0.728174
leukocyte_training set	0.03426643	1.373709
leukocyte_training set	0.00998271	0.466994
leukocyte_training set	0.03903761	1.698563
leukocyte_training set	0	0
leukocyte_training set	0	0
leukocyte_training set	0.01252913	0.552564
leukocyte_training set	0	0
leukocyte_training set	0	0
leukocyte_training set	0.02764318	1.28959
leukocyte_training set	0.01774245	0.779524
leukocyte_training set	0.00096867	0.053197
leukocyte_training set	0	0
leukocyte_training set	0.03135265	1.37286
leukocyte_training set	0.00852634	0.414523
leukocyte_training set	0.02951551	1.514938
leukocyte_training set	0.00123418	0.058178
leukocyte_training set	0	0
leukocyte_training set	0.03604045	1.758139
leukocyte_training set	0	0
leukocyte_training set	0.01450857	0.763431
leukocyte_training set	0	0
leukocyte_training set	0.04743478	2.454565
leukocyte_training set	0.01642532	0.794606
gDNA (6pg)	0.4175	16.87
gDNA (6pg)	0.348	13.98
non-fixed single cell	0.0923	2.61
non-fixed single cell	0.8548	24.92
non-fixed single cell	1.0628	31.06
non-fixed single cell	1.2121	28.42
non-fixed single cell	1.9762	35.31
non-fixed single cell	2.9663	40.65
non-fixed single cell	0.0748	2.8
non-fixed single cell	0.7724	25.37
non-fixed single cell	0.2433	8.67
non-fixed single cell	2.2219	33.6
non-fixed single cell	0.6745	22.9
non-fixed single cell	3.2767	45.19
non-fixed single cell	1.0372	31.72
Parsortix cell	5.879	47.78
Parsortix cell	2.7408	48.64
Parsortix cell	0.0001	0
Parsortix cell	0	0
Parsortix cell	0.0467	1.91
Parsortix cell	1.4184	33.68
Parsortix cell	1.7725	33.48
Parsortix cell	1.0038	29.97
Parsortix cell	5.1317	61.28
Parsortix cell	0.6855	22.29
Parsortix cell	0.0267	1.35
Parsortix cell	2.715783586	46.542579
Parsortix cell	0.722110182	24.246995
Parsortix cell	0.436161819	16.155358
Parsortix cell	0.572811889	19.844731
Parsortix cell	0.803340084	23.072083
Parsortix cell	0.402187367	14.242412
Parsortix cell	3.172730058	62.763735
Parsortix cell	4.861366332	68.206531
Parsortix cell	0.217888947	7.290799
Parsortix cell	0.214730845	6.876089
Parsortix cell	1.569785584	32.271642
Parsortix cell	0	0
Parsortix cell	0.865005028	23.300242
Parsortix cell	1.736906593	34.009707
Parsortix cell	1.651339789	30.744937
Parsortix cell	0.0570321796823004	1.520361
Parsortix cell	9.99	59.040812
Parsortix cell	2.46555287333506	35.51771
Parsortix cell	0.858958777185128	18.15928
Parsortix cell	18.89	62.373497
Parsortix cell	8.33101899508249	65.050526
Parsortix cell	16.82	69.968643
Parsortix cell	17.34	61.869281
Parsortix cell	7.63186186861183	73.632298
Parsortix cell	5.59410531584948	54.927557

## Sheet: Figure EV1B_BRAF V600E_r2
	normalised intensity	SNR
leukocyte_training set	0.00252772	0.253037
leukocyte_training set	0.06791222	5.637606
leukocyte_training set	0.04391153	1.874712
leukocyte_training set	0.01460245	1.055078
leukocyte_training set	0	0
leukocyte_training set	0.03753726	1.933508
leukocyte_training set	0.00028645	0.061994
leukocyte_training set	0.0194976	2.246688
leukocyte_training set	0.00274967	0.798942
leukocyte_training set	0.00225946	0.293369
leukocyte_training set	0.0287462	3.035964
leukocyte_training set	0.00569782	0.476047
leukocyte_training set	0	0
leukocyte_training set	0.00305402	0.248043
leukocyte_training set	0.00856379	1.56824
leukocyte_training set	0.01205064	1.092669
leukocyte_training set	0	0
leukocyte_training set	0	0
leukocyte_training set	0.00903286	0.735594
leukocyte_training set	0	0
leukocyte_training set	0.01229923	1.234804
leukocyte_training set	0.01696625	1.137363
leukocyte_training set	0	0
leukocyte_training set	0.03679134	3.707939
leukocyte_training set	0.02000923	1.869486
leukocyte_training set	0	0
leukocyte_training set	0.01027019	0.664551
leukocyte_training set	0.02418405	1.509443
leukocyte_training set	0.00606656	0.421696
leukocyte_training set	0.02311995	1.497753
leukocyte_training set	0	0
leukocyte_training set	0.01194371	0.746555
leukocyte_training set	0.01223026	0.847666
leukocyte_training set	0.0000209	0.001402
leukocyte_training set	0.00825111	0.555357
leukocyte_training set	0.00494244	0.362564
leukocyte_training set	0.00849521	0.617337
gDNA (6pg)	0.4509	34.61
gDNA (6pg)	0.3252	27.03
non-fixed single cell	0.071	5.1
non-fixed single cell	0.7767	31.65
non-fixed single cell	1.0577	32.06
non-fixed single cell	0.9451	36.34
non-fixed single cell	1.7702	39.21
non-fixed single cell	2.9159	43.47
non-fixed single cell	0.7343	36.33
non-fixed single cell	0.2254	20.46
non-fixed single cell	1.5913	42.84
non-fixed single cell	0.5606	29.55
non-fixed single cell	2.8593	49.82
non-fixed single cell	0.96	41.98
Parsortix cell	4.7173	97.36
Parsortix cell	2.639	57.6
Parsortix cell	0.0058	0.5
Parsortix cell	0	0
Parsortix cell	0.0318	2.54
Parsortix cell	1.269	43.04
Parsortix cell	1.8952	46.59
Parsortix cell	0.8176	44.38
Parsortix cell	5.8168	73.25
Parsortix cell	0.7416	34.21
Parsortix cell	0.0086	0.87
Parsortix cell	4.02	66.52484
Parsortix cell	0.89	37.109242
Parsortix cell	0.53	34.918349
Parsortix cell	0.71	34.353353
Parsortix cell	0.91	36.359592
Parsortix cell	0.53	36.971987
Parsortix cell	3.54	79.493513
Parsortix cell	5.03	90.775611
Parsortix cell	0.39	26.503453
Parsortix cell	0.46	30.187312
Parsortix cell	5.77	97.620679
Parsortix cell	0	0
Parsortix cell	1.61	37.187867
Parsortix cell	8.34	56.156616
Parsortix cell	6.78	94.587868
Parsortix cell	0.0197801980660462	1.854946
Parsortix cell	8.43293063065174	79.22676
Parsortix cell	1.23121466284555	38.529002
Parsortix cell	0.430498770576972	33.204407
Parsortix cell	9.44165276606426	67.99529
Parsortix cell	4.55930496931042	64.241039
Parsortix cell	7.58462100779302	80.855789
Parsortix cell	8.75555440828256	76.251381
Parsortix cell	7.11566023186874	72.887477
Parsortix cell	3.26099331539669	71.321013

## Sheet: Figure EV1B_MAP2K1 P124S_f1
	normalised intensity	SNR
leukocyte_training set	0.00338266	0.498664
leukocyte_training set	0.00416676	0.590954
leukocyte_training set	0.01664581	1.92077
leukocyte_training set	0.03768767	4.322696
leukocyte_training set	0.00855826	1.0627
leukocyte_training set	0.09957181	12.300227
leukocyte_training set	0	0
leukocyte_training set	0.03501307	3.228166
leukocyte_training set	0.00262638	0.39278
leukocyte_training set	0.04008797	2.9438
leukocyte_training set	0.10963268	7.937222
leukocyte_training set	0.03837028	3.883957
leukocyte_training set	0	0
leukocyte_training set	0.02605987	2.329996
leukocyte_training set	0	0
leukocyte_training set	0.0169479	0.275625
leukocyte_training set	0.00692194	0.396324
leukocyte_training set	0.00724627	1.047853
leukocyte_training set	0.00520403	0.46702
leukocyte_training set	0.00804151	1.041612
leukocyte_training set	0	0
leukocyte_training set	0.01286033	0.757599
leukocyte_training set	0.00045936	0.031298
leukocyte_training set	0.00710725	0.402442
leukocyte_training set	0.00517188	0.394353
leukocyte_training set	0.00420598	0.143382
leukocyte_training set	0.24872295	25.774035
leukocyte_training set	0.00647503	1.030158
leukocyte_training set	0.00293611	0.280074
leukocyte_training set	0.00519327	0.618165
leukocyte_training set	0	0
leukocyte_training set	0	0
leukocyte_training set	0	0
leukocyte_training set	0	0
leukocyte_training set	0	0
leukocyte_training set	0	0
leukocyte_training set	0.00100469	0.07179
leukocyte_training set	0.0000436	0.005714
leukocyte_training set	0	0
leukocyte_training set	0	0
leukocyte_training set	0.00372986	0.362699
gDNA (6pg)	0	0
gDNA (6pg)	2.1671	50.84
non-fixed single cell	3.0069	65.67
non-fixed single cell	3.5661	71.27
non-fixed single cell	5.0744	73.94
non-fixed single cell	0.1989	10.17
non-fixed single cell	4.1625	70.5
non-fixed single cell	0.0046	0.25
non-fixed single cell	0.0496	3.1
non-fixed single cell	2.0645	61.92
parsortix cell	0.4919	22.94
parsortix cell	0.1387	12.55
parsortix cell	0	0
parsortix cell	0.0129	1.3
parsortix cell	0.0097	0.57
parsortix cell	0.7662	35.27
parsortix cell	0.0035	0.27
parsortix cell	0.8081	34.32
parsortix cell	1.2881	37.7
parsortix cell	0.2497	16.63
parsortix cell	0.0122	0.82
parsortix cell	0.048567245	5.05
parsortix cell	0.724041727	40
parsortix cell	0.516232505	27.9
parsortix cell	0.164103261	13.1
parsortix cell	0.297375606	26.6
parsortix cell	1.734762126	37.2

## Sheet: Figure EV1B_MAP2K1 P124S_f2
	normalised intensity	SNR
leukocyte_training set	0	0
leukocyte_training set	0.00037041	0.050182
leukocyte_training set	0.0123008	1.20374
leukocyte_training set	0.0283057	4.22605
leukocyte_training set	0	0
leukocyte_training set	0.0399835	5.75237
leukocyte_training set	0	0
leukocyte_training set	0.032388	4.3318
leukocyte_training set	0	0
leukocyte_training set	0.0199235	1.5708
leukocyte_training set	0.0289119	2.26508
leukocyte_training set	0.0383872	2.4182
leukocyte_training set	0.0205392	1.20656
leukocyte_training set	0.0204902	2.6519
leukocyte_training set	0.00811016	0.766671
leukocyte_training set	0.0150317	1.36648
leukocyte_training set	0	0
leukocyte_training set	0.00152527	0.155802
leukocyte_training set	0.00552598	0.501525
leukocyte_training set	0.00322197	0.425864
leukocyte_training set	0.00942249	0.344147
leukocyte_training set	0.0128336	0.955627
leukocyte_training set	0.00929905	0.412106
leukocyte_training set	0.00026787	0.013123
leukocyte_training set	0.0175984	1.0278
leukocyte_training set		0
leukocyte_training set	0.179601	20.6952
leukocyte_training set	0.00497376	0.609264
leukocyte_training set	0.00276292	0.405979
leukocyte_training set	0.00278353	0.348511
leukocyte_training set	0	0
leukocyte_training set	0	0
leukocyte_training set	0	0
leukocyte_training set	0.00162939	0.208178
leukocyte_training set	0	0
leukocyte_training set	0	0
leukocyte_training set	0	0
leukocyte_training set	0	0
leukocyte_training set	0	0
leukocyte_training set	0	0
leukocyte_training set	0	0
non-fixed single cell	8.6237	84.84
non-fixed single cell	9.6146	83.38
non-fixed single cell	13.7515	83.57
non-fixed single cell	0.014	1
non-fixed single cell	0.2896	24.96
non-fixed single cell	7.8374	78.18
non-fixed single cell	0.0025	0.26
non-fixed single cell	9.0944	104.19
non-fixed single cell	0.0448	3.3
non-fixed single cell	4.4751	84.84

## Sheet: Figure EV 1B_NRAS Q61K_r1
	normalised intensity	SNR
leukocyte_training set	0.00403021	0.484059
leukocyte_training set	0.00516911	0.694761
leukocyte_training set	0.01095875	1.252274
leukocyte_training set	0.05153586	7.181503
leukocyte_training set	0	0
leukocyte_training set	0.0000717	0.010151
leukocyte_training set	0	0
leukocyte_training set	0	0
leukocyte_training set	0	0
leukocyte_training set	0	0
leukocyte_training set	0	0
leukocyte_training set	0.0000871	0.013617
leukocyte_training set	0.00962452	1.163604
leukocyte_training set	0	0
leukocyte_training set	0	0
leukocyte_training set	0	0
leukocyte_training set	0	0
leukocyte_training set	0	0
leukocyte_training set	0	0
leukocyte_training set	0	0
leukocyte_training set	0.00535696	0.867299
leukocyte_training set	0.00010388	0.007374
leukocyte_training set	0.0262652	3.141569
leukocyte_training set	0.00140222	0.161333
leukocyte_training set	0	0
leukocyte_training set	0	0
leukocyte_training set	0	0
leukocyte_training set	0	0
leukocyte_training set	0	0
leukocyte_training set	0.00613392	0.699784
leukocyte_training set	0.00027192	0.032556
leukocyte_training set	0	0
leukocyte_training set	0.00168189	0.254779
leukocyte_training set	0	0
leukocyte_training set	0	0
leukocyte_training set	0.00304827	0.298463
leukocyte_training set	0.00281009	0.353459
leukocyte_training set	0.00407144	0.501322
leukocyte_training set	0.00453087	0.576595
leukocyte_training set	0.00037199	0.034543
gDNA (6pg)	0.003	0.42
gDNA (6pg)	0.1012	15.22
non-fixed single cell	2.1196	25.05
non-fixed single cell	5.9061	42.47
parsortix single cell	3.019	52.05
parsortix single cell	0.743	41.3
parsortix single cell	4.8702	66.91
parsortix single cell	0.006	0.67
parsortix single cell	0.0928065260322649	6.937026
parsortix single cell	0.752170229156168	29.898802
parsortix single cell	2.38135811501987	34.832199
parsortix single cell	0.156857828730376	13.168155
parsortix single cell	0.53937491282992	25.215152
parsortix single cell	0.43262220148885	22.436105

## Sheet: Figure EV 1B_NRAS Q61L_f1
	normalised intensity	SNR
leukocyte_training set	0	0
leukocyte_training set	0.0277049	1.179527
leukocyte_training set	0.049153	0.940624
leukocyte_training set	0.04723316	1.68876
leukocyte_training set	0	0
leukocyte_training set	0.05508281	1.936468
leukocyte_training set	0	0
leukocyte_training set	0	0
leukocyte_training set	0	0
leukocyte_training set	0	0
leukocyte_training set	0.00141006	0.089147
leukocyte_training set	0.00593986	0.356285
leukocyte_training set	0	0
leukocyte_training set	0	0
leukocyte_training set	0	0
leukocyte_training set	0.00296105	0.156616
leukocyte_training set	0	0
leukocyte_training set	0	0
leukocyte_training set	0.00249066	0.134683
leukocyte_training set	0.00090503	0.04426
leukocyte_training set	0	0
leukocyte_training set	0	0
leukocyte_training set	0	0
leukocyte_training set	0	0
leukocyte_training set	0	0
leukocyte_training set	0	0
leukocyte_training set	0	0
leukocyte_training set	0	0
leukocyte_training set	0.06539851	2.544915
leukocyte_training set	0.02484983	1.159756
leukocyte_training set	0.03420265	1.570382
leukocyte_training set	0.02534871	1.158702
leukocyte_training set	0	0
leukocyte_training set	0.01466944	0.606759
leukocyte_training set	0	0
leukocyte_training set	0.00251587	0.1055
leukocyte_training set	0.01933218	0.856025
leukocyte_training set	0.03072727	1.365299
leukocyte_training set	0.06845268	2.732426
leukocyte_training set	0.02372234	1.058692
gDNA (6pg)	7.0377	64.15
gDNA (6pg)	11.2823	74.46
non-fixed single cell	0.8819	29.3
non-fixed single cell	1.685	40.16
non-fixed single cell	0.1379	8.58
non-fixed single cell	0.2512	15.49
non-fixed single cell	2.2093	37.35
non-fixed single cell	1.7238	37.19
non-fixed single cell	5.6404	52.74
non-fixed single cell	0.8388	25.4
parsortix single cell	0.359060814192995	14.436545
parsortix single cell	0.204341020167579	9.166505
parsortix single cell	0.972524561102668	28.597376
parsortix single cell	0.451681530208881	16.720187
parsortix single cell	0.832409515414225	25.537249
parsortix single cell	0.798416613623627	27.770751
parsortix single cell	0.79038008716903	24.425332
parsortix single cell	1.01222538362744	27.8793

## Sheet: Figure EV 1B_NRAS Q61R_r1
	normalised intensity	SNR
leukocyte_training set	0.0070583	1.310592
leukocyte_training set	0.01044053	1.073174
leukocyte_training set	0.02243324	3.751823
leukocyte_training set	0.00281755	0.511195
leukocyte_training set	0	0
leukocyte_training set	0.01078945	1.955033
leukocyte_training set	0.02487062	4.477673
leukocyte_training set	0.02686678	3.146323
leukocyte_training set	0.00187733	0.271771
leukocyte_training set	0	0
leukocyte_training set	0.00559448	0.695116
leukocyte_training set	0	0
leukocyte_training set	0.00279244	0.259869
leukocyte_training set	0.00539333	0.517647
leukocyte_training set	0.02867333	2.825031
leukocyte_training set	0.07506417	8.556016
leukocyte_training set	0.00256192	0.332383
leukocyte_training set	0	0
leukocyte_training set	0	0
leukocyte_training set	0.01293414	1.481101
leukocyte_training set	0.07839456	4.342731
leukocyte_training set	0.04452502	3.453776
leukocyte_training set	0.0690454	9.802776
leukocyte_training set	0.01269441	1.005787
leukocyte_training set	0.03556565	2.72617
leukocyte_training set	0.03203882	3.391846
leukocyte_training set	0.00489377	0.447338
leukocyte_training set	0.05657631	4.384169
leukocyte_training set	0.02004974	2.347274
leukocyte_training set	0.0301735	2.872391
leukocyte_training set	0	0
leukocyte_training set	0.03625242	4.318883
leukocyte_training set	0.00127287	0.163114
leukocyte_training set	0.02005017	1.964235
leukocyte_training set	0.0165175	2.456626
leukocyte_training set	0.03072158	2.222323
leukocyte_training set	0.02282174	0.882624
leukocyte_training set	0.0424522	5.450748
gDNA (6pg)	3.1722	50.84
gDNA (6pg)	0.0398	3.45
non-fixed single cell	4.5053	67.25
non-fixed single cell	0	0
non-fixed single cell	6.4087	61.74
non-fixed single cell	4.0623	70.48
non-fixed single cell	3.439	73.62
non-fixed single cell	6.8341	74.98
non-fixed single cell	5.212	71.3
non-fixed single cell	3.8555	68.7
non-fixed single cell	3.6432	69.78
parsortix single cell	1.79715622266617	33.944774
parsortix single cell	3.73368819086202	73.509264
parsortix single cell	3.99529540865848	68.193472
parsortix single cell	3.87095741446514	66.506739
parsortix single cell	0.170486624407202	27.36803
parsortix single cell	5.35016986789235	110.87844
parsortix single cell	5.69198122383078	115.618644
parsortix single cell	4.98818350956861	73.989964

[truncated: 14 more sheets: Figure EV 2A, Figure 2A, Figure EV3A, Figure EV3B, EGFR L858R_f1, EGFR L858R-f2, EGFR T790M_f1, EGFR T790M_f2, PI3KCA E545K_r, PI3KCA H1047R_r, BRAF V600E_r1, BRAF V600E_r2, MEL21, MAP2K1_N832H]
