# Supplementary material for: Mutation analysis in individual circulating tumor cells depicts intratumor heterogeneity in melanoma
Source: EMBO Mol Med. 2024 Jun 19;16(7):6. doi: 10.1038/s44321-024-00082-6 (PMC11250829; doi:10.1038/s44321-024-00082-6)
Supplement: Supplementary file 16 — Figure EV 4 Source Data [file 44321_2024_82_MOESM16_ESM.zip]

Archive with 8 entries (7 files):
- Figure EV 4/
- Figure EV 4/Figure EV 4A_BRAF K601E_r1.xlsx
- Figure EV 4/Figure EV 4A_BRAF K601E_r2.xlsx
- Figure EV 4/Figure EV 4A_NRAS Q61R_r1.xlsx
- Figure EV 4/Figure EV 4B_BRAF V600E_r1.xlsx
- Figure EV 4/Figure EV 4B_BRAF V600E_r2.xlsx
- Figure EV 4/Figure EV 4B_MAP2K1 N832H.xlsx
- Figure EV 4/Figure EV 4C_PI3KCA E545K_r.xlsx
