# Supplementary material for: Mutation analysis in individual circulating tumor cells depicts intratumor heterogeneity in melanoma
Source: EMBO Mol Med. 2024 Jun 19;16(7):6. doi: 10.1038/s44321-024-00082-6 (PMC11250829; doi:10.1038/s44321-024-00082-6)
Supplement: Supplementary file 16 — Figure EV 4 Source Data [file 44321_2024_82_MOESM16_ESM.zip › Figure EV 4/Figure EV 4A_BRAF K601E_r1.xlsx]

## Sheet: Feuil1
	normalised intensity	SNR
BRAF K601E_r1	4.78543856092033	72.10439
