# Supplementary material for: Mutation analysis in individual circulating tumor cells depicts intratumor heterogeneity in melanoma
Source: EMBO Mol Med. 2024 Jun 19;16(7):6. doi: 10.1038/s44321-024-00082-6 (PMC11250829; doi:10.1038/s44321-024-00082-6)
Supplement: Supplementary file 16 — Figure EV 4 Source Data [file 44321_2024_82_MOESM16_ESM.zip › Figure EV 4/Figure EV 4B_BRAF V600E_r1.xlsx]

## Sheet: Feuil1
	normalised intensity	SNR
CellSearch_single cell	9.94057612395604	93.423677
CellSearch_single cell	5.14078628390497	81.415049
CellSearch_single cell	4.87728636688821	59.977409
CellSearch_single cell	5.20494689792186	80.721356
CellSearch_single cell	4.81144602772821	84.448783
CellSearch_single cell	0.0381573259303814	1.709518
CellSearch_single cell	0.886178949915654	36.586368
CellSearch_single cell	8.41150118821248	98.412864
CellSearch_single cell	7.86356362209586	69.503198
MEL31_CTC	4.59506209	77.030478
MEL31_CTC	0	0
MEL31_CTC	3.30774335	55.337454
MEL31_CTC	0.02569336	1.257867
MEL31_CTC	4.53064431	71.306123
MEL31_CTC	2.56392475	54.833541
MEL31_CTC	4.39343073	56.346562
