# Supplementary material for: Mutation analysis in individual circulating tumor cells depicts intratumor heterogeneity in melanoma
Source: EMBO Mol Med. 2024 Jun 19;16(7):6. doi: 10.1038/s44321-024-00082-6 (PMC11250829; doi:10.1038/s44321-024-00082-6)
Supplement: Supplementary file 16 — Figure EV 4 Source Data [file 44321_2024_82_MOESM16_ESM.zip › Figure EV 4/Figure EV 4B_BRAF V600E_r2.xlsx]

## Sheet: Feuil1
	normalised intensity	SNR
CellSearch_single cell	7.10039843228982	70.292021
CellSearch_single cell	3.75270727028038	83.795087
CellSearch_single cell	4.24448998450448	79.357156
CellSearch_single cell	3.02766606631175	54.177201
CellSearch_single cell	3.29102707066656	58.697284
CellSearch_single cell	0.0307180774507217	1.951357
CellSearch_single cell	0.775980676133515	48.715003
CellSearch_single cell	8.97171149109003	123.424828
CellSearch_single cell	7.26411547147988	114.087459
MEL31_CTC	3.95149505	54.172811
MEL31_CTC	0	0
MEL31_CTC	3.38859575	67.116683
MEL31_CTC	0.0296914	3.106543
MEL31_CTC	4.66165482	99.819325
MEL31_CTC	2.63631865	63.107081
MEL31_CTC	4.39927024	51.660293
