# Supplementary material for: Mutation analysis in individual circulating tumor cells depicts intratumor heterogeneity in melanoma
Source: EMBO Mol Med. 2024 Jun 19;16(7):6. doi: 10.1038/s44321-024-00082-6 (PMC11250829; doi:10.1038/s44321-024-00082-6)
Supplement: Supplementary file 16 — Figure EV 4 Source Data [file 44321_2024_82_MOESM16_ESM.zip › Figure EV 4/Figure EV 4B_MAP2K1 N832H.xlsx]

## Sheet: Feuil1
	normalised intensity	SNR
MEL31_CTC	0.236761442101433	11.863271
MEL31_CTC	0.27620183594807	14.919376
MEL31_CTC	0	0
MEL31_CTC	0	0
MEL31_CTC	0.01456171	0.628527
MEL31_CTC	0	0
MEL31_CTC	0.00863498	0.412236
