# Supplementary material for: Mutation analysis in individual circulating tumor cells depicts intratumor heterogeneity in melanoma
Source: EMBO Mol Med. 2024 Jun 19;16(7):6. doi: 10.1038/s44321-024-00082-6 (PMC11250829; doi:10.1038/s44321-024-00082-6)
Supplement: Supplementary file 16 — Figure EV 4 Source Data [file 44321_2024_82_MOESM16_ESM.zip › Figure EV 4/Figure EV 4C_PI3KCA E545K_r.xlsx]

## Sheet: Feuil1
	normalised intensity	SNR
leukocyte_training set	0.04299647	1.367269
leukocyte_training set	0.02891202	1.000369
leukocyte_training set	0.06381155	1.971166
leukocyte_training set	0.11063986	3.978549
leukocyte_training set	0.1216446	9.954793
leukocyte_training set	0.13601383	5.284728
leukocyte_training set	0	0
leukocyte_training set	0	0
leukocyte_training set	0	0
leukocyte_training set	0	0
leukocyte_training set	0	0
leukocyte_training set	0	0
leukocyte_training set	0	0
leukocyte_training set	0	0
leukocyte_training set	0	0
leukocyte_training set	0	0
leukocyte_training set	0.0216037345636018	1.012444
leukocyte_training set	0.00934667072533935	0.413981
leukocyte_training set	0.00596008912378142	0.500805
gDNA (6pg)	4.4505	58.02
gDNA (6pg)	4.652	51.48
non-fixed single cell	1.7844	50.15
non-fixed single cell	0.003	0.57
non-fixed single cell	1.1106	51.74
non-fixed single cell	2.7056	44.95
non-fixed single cell	0.4666	41.25
non-fixed single cell	2.9946	76.52
non-fixed single cell	0.3973	37.4
non-fixed single cell	3.5895	84.89
non-fixed single cell	1.903	52.74
non-fixed single cell	3.1211	88
CellSearch single cell	3.6487	52.03
CellSearch single cell	5.2401	53.46
CellSearch single cell	6.8056	58.8
CellSearch single cell	5.2334	51.49
CellSearch single cell	0.0071	0.29
CellSearch single cell	0.0134	0.78
CellSearch single cell	4.4031	56.66
CellSearch single cell	1.3234	42.8
CellSearch single cell	4.9868	49.56
CellSearch single cell	2.3896	47.99
CTC_Cellsearch_patient	1.63849322	39.482109
CTC_Cellsearch_patient	8.21136526	79.076982
CTC_Cellsearch_patient	0	0
CTC_Cellsearch_patient	0.01159867	0.984283
CTC_Cellsearch_patient	0.00885894	0.697798
CTC_Cellsearch_patient	0.00791048	0.709411
CTC_Cellsearch_patient	5.98245671	55.228379
CTC_Cellsearch_patient	0.81871806	29.397121
